# Supplementary material for: Dynamics of Th1/Th17 responses and antimicrobial pathways in leprosy skin lesions
Source: J Clin Invest. 2025 Jun 26;135(17):e190736. doi: 10.1172/JCI190736 (PMC12404764; doi:10.1172/JCI190736)
Supplement: Supplemental data set 1 [file jci-135-190736-s185.xlsx]

## Sheet: normalized counts
	pre.RR Group									RR Group									p value	adjusted p value	Log2Fold-Change		RR upregulated signature
	BL1	BL2	BL3	BL4	BL5	BL6	BB1	LL1	LL2	RR.BL1	RR.BL2	RR.BL3	RR.BL4	RR.BL5	RR.BL6	RR.BB1	RR.LL1	RR.LL2					preRR upregulated signature
S100A7A	3.32402	24.9537	0	88.1597	0.885682	1.68001	0.941444	2.37435	0	13.031	60.148	44.399	1777.57	1854.53	23.1049	3.59752	204.019	129.404	3.42191136471435e-16	5.46308e-12	3.56079
LCE3A	0.831006	2.49537	0	9.95352	0	0	0.941444	0	0	0	4.42265	4.93322	122.504	58.7846	0.700149	3.59752	25.1623	0	1.0227186849811e-06	0.00115705	2.95624
HBG1	0	0	0	1.42193	0	0.840003	0.941444	0	0	1.00238	0.884529	1.2333	5.06911	0	2.10045	17.0882	0	6.10396	0.000382751	0.0942823	2.9468
IL26	12.4651	21.2106	0	21.329	0	0	0.941444	1.18718	0	37.0882	58.3789	28.366	114.055	54.7583	0	16.1888	38.7636	2.44159	8.03202601280196e-09	1.60289e-05	2.91755
TGM6	1.66201	0	1.50923	4.26579	0	0	0	0	0.827259	0	16.8061	17.2663	20.2765	16.9106	18.904	0	7.4807	0	1.11100362757871e-06	0.00115705	2.9137
ORM1	32.4092	0	1.50923	4.26579	0	0	0	0	1.65452	75.1787	6.1917	23.4328	4.22426	65.2268	0	20.6857	12.9212	2.44159	3.43374875115158e-07	0.000548198	2.4702
SPRR2F	0	1.24768	1.50923	0	0	0	1.88289	0	0	0	0.884529	48.0989	66.7433	2.41581	1.4003	0	2.72025	1.22079	2.68967001787213e-05	0.0159039	2.46878
MMP1	172.849	28.6967	10.5646	2049	0.885682	5.04002	4.70722	18.9948	63.699	1228.92	29.1895	78.9315	23731.9	5970.26	4.2009	11.6919	3848.48	272.237	3.53719312050414e-11	9.41188e-08	2.10452
NPFFR1	36.5643	17.4676	12.0739	106.645	14.1709	10.08	18.8289	7.12305	4.96356	119.284	27.4204	59.1986	532.257	154.612	17.5037	157.391	105.41	19.5327	1.65356728150474e-06	0.00138943	2.10001
EPHA8	2.49302	0	0	0	0	0	0	1.18718	0	1.00238	6.1917	1.2333	1.6897	0	2.8006	0.899379	2.04019	1.22079	0.00747481	0.296224	2.08953
PI15	253.457	131.007	128.285	314.247	132.852	103.32	68.7254	143.648	47.981	1023.43	469.685	360.125	1328.11	1283.6	96.6206	540.527	5193.65	383.329	8.57296779243937e-07	0.00114056	2.05609
CYP27B1	151.243	153.465	13.5831	234.619	12.3996	21.0001	10.3559	13.0589	25.645	575.368	250.322	134.43	682.641	361.566	23.8051	513.545	299.228	48.8317	3.42987162806357e-07	0.000548198	2.05213
KRT84	1.66201	0	1.50923	1.42193	0	0	0.941444	0	0.827259	3.00715	10.6144	6.16652	0.844852	1.61054	9.80209	0.899379	1.36013	1.22079	0.00190024	0.188737	2.03597
NDP	46.5363	29.9444	1.50923	63.9869	5.31409	7.56003	5.64866	23.7435	6.61807	190.453	41.5729	39.4657	180.798	110.322	7.70164	84.5416	195.858	15.8703	5.12489199106628e-06	0.00409095	2.00653
IL13	2.49302	2.49537	0	7.10965	0	0	0.941444	0	1.65452	16.0381	3.53812	6.16652	9.29338	4.83161	2.8006	5.39627	11.5611	0	0.00037488	0.0942823	2.00147
IL20	2.49302	0	0	1.42193	0	0.840003	0	0	0.827259	1.00238	1.76906	1.2333	3.37941	3.22108	1.4003	0	0.680064	73.2476	0.000975222	0.153072	2.0002
KRT6C	101.383	4.99074	18.1108	48.3456	17.7136	4.20001	71.5498	9.4974	4.1363	83.1978	19.4596	152.93	2202.53	7667.77	9.10194	29.6795	263.185	5835.39	6.88270001139464e-12	5.49412e-08	2
HEPHL1	27.4232	68.6226	0	391.031	2.65705	3.36001	12.2388	1.18718	5.79081	23.0548	58.3789	210.895	1600.15	566.909	120.426	16.1888	212.86	147.716	1.67453238891981e-11	8.9113e-08	2
SERPINB4	25.7612	8.73379	0	210.446	0	0	20.7118	1.18718	0	10.0238	25.6513	30.8326	1386.4	555.636	39.9085	2.69814	189.738	68.3644	2.42464415893592e-11	9.41188e-08	2
S100A7	329.078	983.175	15.0923	4853.05	46.0555	18.4801	228.771	33.2409	9.09985	239.569	693.471	1439.27	5850.6	8762.94	329.07	155.593	3554.01	3307.13	3.33855409249292e-11	9.41188e-08	2
SPRR2A	0.831006	16.2199	0	18.4851	1.77136	0	10.3559	0	0	7.01668	19.4596	0	892.164	182.796	2.10045	2.69814	63.926	73.2476	2.56667759015479e-09	5.85386e-06	2
TMPRSS4	83.1006	44.9166	7.54616	277.276	10.6282	5.04002	33.892	4.7487	1.65452	115.274	82.2612	59.1986	251.766	234.333	78.4167	40.4721	117.651	242.938	3.82779077447576e-07	0.000555552	2
KRT85	41.5503	0	3.01846	5.68772	0	0	1.88289	1.18718	0.827259	0	156.562	712.85	9.29338	0	459.298	0	0	2.44159	1.022617834253e-06	0.00115705	2
KRT75	122.158	3.74305	111.683	34.1263	0	0.840003	65.9011	18.9948	1.65452	101.241	234.4	279.96	38.8632	94.2165	573.422	17.9876	9.52089	23.1951	1.23206595845546e-06	0.00115705	2
IL24	0.831006	1.24768	0	39.8141	0	0	0	2.37435	0	2.00477	0.884529	3.69991	70.9676	53.1478	1.4003	0	1.36013	120.858	8.99399943972975e-06	0.00683758	2
TRIM15	9.14107	9.98147	0	5.68772	0	0	2.82433	0	0	9.02144	11.4989	3.69991	20.2765	4.83161	4.90105	5.39627	4.76044	10.9871	0.000240059	0.075148	2
KRTAP16-1	0	0	0	24.1728	0	0.840003	0	0	0.827259	1.00238	2.65359	81.3981	0.844852	0	15.4033	2.69814	0	1.22079	0.00225106	0.196383	2
DSG4	4.15503	1.24768	0	12.7974	4.42841	0.840003	2.82433	0	0	2.00477	45.9955	164.029	0	0	58.1124	1.79876	2.04019	2.44159	0.000338076	0.0884818	1.96593
MS4A3	1.66201	0	0	1.42193	0.885682	0.840003	0	1.18718	0	4.00953	5.30718	2.46661	2.53456	1.61054	2.8006	0.899379	0.680064	2.44159	0.0035596	0.222853	1.9278
CCL1	4.15503	1.24768	0	4.26579	0	0	0.941444	2.37435	0	12.0286	5.30718	1.2333	2.53456	6.44215	0	4.4969	19.0418	1.22079	0.00208474	0.19572	1.8979
PRR9	2.49302	0	19.62	191.961	3.54273	0	1.88289	1.18718	0	1.00238	85.7993	569.787	11.8279	4.83161	353.575	0	0	0	0.000314749	0.0867459	1.87004
MT1H	78.9456	7.4861	1.50923	38.3921	7.08546	0	7.53155	0	17.3724	36.0858	47.7646	0	255.145	53.953	3.50075	64.7553	28.5627	61.0396	4.10304745126371e-05	0.0210008	1.86157
KRT6A	3140.37	1686.87	658.025	11004.3	1788.19	905.523	3585.02	626.829	187.788	1638.9	2980.86	3918.21	40870.6	56638.6	4268.11	1120.63	10841.6	48898.9	1.1860377005192e-06	0.00115705	1.86003
S100A8	1234.04	1151.61	96.5908	4332.62	76.1687	139.44	546.038	346.655	574.945	751.787	1721.29	1852.42	12893.3	13430.3	434.093	371.444	4034.82	10125.3	1.36523540263184e-06	0.00121089	1.85224
SPRR2B	4.15503	74.861	1.50923	14.2193	7.08546	0.840003	12.2388	1.18718	2.48178	0	43.3419	29.5993	299.923	108.711	2.10045	2.69814	68.0064	54.9357	4.60689332494436e-05	0.0222876	1.8065
LBP	2.49302	7.4861	6.03693	4.26579	0	0	0.941444	0	5.79081	2.00477	4.42265	23.4328	14.3625	16.9106	0	15.2894	15.6415	17.0911	0.000330755	0.0880085	1.80316
HBD	0.831006	2.49537	0	1.42193	0.885682	0.840003	0	0	0	0	0	4.93322	5.91397	13.6896	0	4.4969	0	9.76634	0.00569811	0.27053	1.8002
NAT8B	5.81704	2.49537	0	7.10965	0	0	0	1.18718	0	1.00238	6.1917	1.2333	13.5176	7.24742	1.4003	5.39627	4.76044	3.66238	0.00376785	0.230474	1.78778
CSF2	68.9735	47.412	1.50923	83.8939	2.65705	3.36001	3.76578	9.4974	4.1363	100.238	55.7253	45.6323	133.487	79.7216	4.2009	115.121	61.2057	14.6495	1.92594156887515e-05	0.0128115	1.78566
MC5R	9.14107	7.4861	0	45.5018	31.8846	0	6.59011	1.18718	1.65452	9.02144	16.8061	85.098	49.8463	20.937	18.2039	19.7863	10.881	14.6495	0.000106048	0.0434117	1.78174
MMP12	363.981	168.437	129.794	430.845	22.1421	15.1201	21.6532	108.033	349.103	2643.28	66.3397	950.878	1728.57	825.401	3.50075	2272.73	3251.38	87.8971	1.20550347965767e-05	0.00874812	1.70788
CCL17	44.8743	21.2106	9.05539	63.9869	22.1421	10.08	8.473	16.6205	0	139.331	37.1502	46.8656	51.536	92.6059	22.4048	85.441	234.622	4.88317	0.000104901	0.0434117	1.67882
AKR1B15	21.6062	38.6782	1.50923	42.6579	2.65705	1.68001	5.64866	5.93588	2.48178	11.0262	40.6883	33.2992	47.3117	83.748	4.2009	14.3901	57.1253	84.2347	8.29834437190363e-05	0.0378523	1.67282
KRT25	261.767	0	286.754	486.3	0.885682	1.68001	11.2973	0	0	3.00715	506.835	2920.46	181.643	0	2394.51	0	1.36013	0	0.00116705	0.158077	1.64855
AKR1B10	163.708	184.657	52.8231	780.64	18.5993	11.76	36.7163	74.792	6.61807	79.1882	165.407	369.991	536.481	845.532	24.5052	116.02	721.547	639.695	2.85669402401872e-05	0.0162883	1.63814
ALAS2	0	1.24768	16.6015	21.329	4.42841	1.68001	3.76578	1.18718	4.1363	8.01906	0.884529	12.333	38.0184	101.464	2.10045	64.7553	0	52.4941	0.000569147	0.117259	1.63588
KRT16	1000.53	696.208	347.123	3479.46	1644.71	890.403	1501.6	728.926	93.4803	862.049	724.429	969.377	20083.8	29370.6	1443.71	1105.34	8294.05	14827.7	2.13495200982486e-05	0.0136338	1.63536
CYP24A1	24.9302	21.2106	3.01846	24.1728	0	0.840003	8.473	1.18718	1.65452	22.0524	10.6144	24.6661	43.0875	16.9106	9.10194	22.4845	35.3633	8.54555	0.000353279	0.0909693	1.6197
KRT32	1.66201	2.49537	0	5.68772	0.885682	1.68001	2.82433	0	0	0	15.9215	165.263	0.844852	0	55.3118	0	0	0	0.00495464	0.259347	1.60042
PROK2	4.98604	1.24768	0	8.53158	3.54273	6.72002	3.76578	3.56153	2.48178	12.0286	8.84529	6.16652	32.9492	22.5475	2.8006	12.5913	8.16076	3.66238	0.000891236	0.14663	1.58162
IL23R	78.1146	46.1643	21.1292	119.442	7.08546	3.36001	11.2973	26.1179	12.4089	116.276	107.028	81.3981	242.473	141.727	15.4033	75.5478	87.0481	14.6495	0.000118859	0.0449389	1.58033
CCL7	7.47905	2.49537	3.01846	0	1.77136	0.840003	0	8.31023	3.30904	13.031	5.30718	7.39983	25.3456	7.24742	1.4003	3.59752	10.201	7.32476	0.00215966	0.19572	1.57078
CEMIP	831.006	178.419	113.192	567.35	88.5682	52.9202	170.401	53.4229	43.0175	1045.49	421.036	890.446	755.298	1057.32	143.531	191.568	1022.82	249.042	0.00014106	0.0500449	1.5304
SHD	0	2.49537	1.50923	14.2193	0	3.36001	2.82433	0	8.27259	3.00715	9.72982	18.4996	13.5176	13.6896	3.50075	7.19503	4.08038	4.88317	0.00300085	0.212927	1.53005
S100A12	5.81704	6.23842	1.50923	12.7974	0.885682	1.68001	0	11.8718	4.1363	4.00953	3.53812	14.7997	40.5529	57.1741	0.700149	1.79876	25.8424	43.9485	0.00124864	0.160229	1.52575
SPRR2D	29.9162	142.236	4.52769	109.489	12.3996	10.92	34.8334	11.8718	10.7544	18.0429	53.9563	75.2316	506.067	222.254	35.7076	39.5727	145.534	155.041	0.00013261	0.0481163	1.52307
CBLN2	5.81704	1.24768	1.50923	4.26579	5.31409	0	13.1802	0	1.65452	13.031	10.6144	2.46661	10.1382	4.83161	60.2128	2.69814	12.2411	2.44159	0.00229077	0.197555	1.52252
HP	0	12.4768	1.50923	24.1728	0	3.36001	3.76578	5.93588	7.44533	0	18.5751	34.5325	17.7419	22.5475	0	13.4907	21.082	76.9099	0.00126329	0.160229	1.51563
EPGN	3.32402	8.73379	7.54616	5.68772	14.1709	2.52001	2.82433	0	6.61807	4.00953	4.42265	13.5663	100.537	70.8637	4.90105	7.19503	5.44051	86.6763	0.000813499	0.144306	1.51466
SLC4A1	1.66201	2.49537	19.62	11.3754	1.77136	5.88002	4.70722	0	1.65452	11.0262	2.65359	28.366	18.5868	103.074	6.30134	20.6857	0	19.5327	0.00140031	0.166836	1.51205
LCN2	7.47905	19.9629	1.50923	113.754	5.31409	2.52001	65.9011	9.4974	0	3.00715	23.8823	13.5663	240.783	82.1374	42.7091	8.09441	62.5658	45.1693	0.000526095	0.111988	1.51071
KRT34	0	1.24768	3.01846	271.589	5.31409	0	5.64866	2.37435	0.827259	0	95.5292	276.26	2.53456	2.41581	131.628	1.79876	8.16076	0	0.00321155	0.21543	1.49444
IL12B	17.4511	17.4676	10.5646	102.379	12.3996	10.92	6.59011	10.6846	9.92711	47.112	34.4966	77.6982	61.6742	41.874	12.6027	55.7615	121.051	70.806	0.000451459	0.103391	1.47876
LIPG	167.032	159.704	63.3877	231.775	36.313	82.3203	99.7931	244.558	198.542	305.727	350.274	347.792	593.086	478.33	162.435	283.304	522.289	352.809	4.20936719216552e-05	0.0210008	1.45064
SAA2	13.2961	34.9351	13.5831	66.8307	5.31409	3.36001	34.8334	1.18718	33.9176	80.1906	38.9193	66.5984	54.0706	705.416	2.10045	45.8683	68.0064	17.0911	0.000477112	0.106428	1.44462
MT1G	57.3394	19.9629	3.01846	61.143	15.0566	7.56003	29.1848	9.4974	20.6815	50.1191	77.8386	9.86643	194.316	62.811	10.5022	58.4596	53.725	159.924	0.00058456	0.118133	1.42852
ACOD1	14.1271	17.4676	6.03693	28.4386	2.65705	2.52001	0.941444	14.2461	38.8812	18.0429	38.9193	9.86643	185.023	28.9897	0.700149	21.5851	18.3617	114.755	0.00193879	0.188737	1.42794
ADAMTS4	387.249	767.326	78.48	530.38	92.9966	111.72	155.338	106.846	187.788	480.141	518.334	469.889	1227.57	946.996	116.225	580.099	732.428	3023.9	0.000429911	0.102441	1.39812
C15orf48	426.306	283.224	92.0631	1102	132.852	70.5602	156.28	427.383	455.82	1051.5	460.84	463.722	1872.19	970.349	189.04	1537.04	1011.93	391.874	0.000295364	0.085736	1.38156
IL22RA2	10.8031	6.23842	0	27.0167	7.97114	0.840003	2.82433	8.31023	15.7179	45.1072	18.5751	50.5655	11.8279	37.8476	7.00149	17.0882	12.9212	7.32476	0.00193247	0.188737	1.37574
FPR2	93.9037	68.6226	10.5646	227.509	22.1421	24.3601	18.8289	84.2895	172.897	117.279	190.174	128.264	681.796	351.097	7.70164	187.97	202.659	354.03	0.000735004	0.136446	1.37436
PLA2G2A	668.96	340.618	374.289	1456.06	15.0566	178.921	33.892	99.7227	48.8083	554.318	507.72	1687.16	315.13	914.786	55.3118	329.173	875.922	1383.16	0.000453327	0.103391	1.36398
CELF4	18.2821	4.99074	1.50923	28.4386	0	6.72002	0.941444	9.4974	0.827259	10.0238	15.037	39.4657	12.6728	34.6266	1.4003	3.59752	17.6817	20.7535	0.00388829	0.232496	1.34878
FDCSP	40.7193	1.24768	16.6015	36.9702	0	8.40003	0	36.8024	39.7084	106.253	3.53812	59.1986	31.2595	72.4742	2.10045	21.5851	136.013	13.4287	0.00291118	0.212086	1.3427
TNFAIP6	804.414	394.268	144.886	810.501	62.8834	43.6801	111.09	173.328	243.214	612.456	535.14	472.356	1530.87	1112.08	79.1169	1026.19	602.536	582.318	0.000977975	0.153072	1.32849
PCP4L1	33.2402	73.6133	15.0923	142.193	30.9989	8.40003	75.3155	17.8076	0	45.1072	127.372	61.6652	46.4669	77.3058	86.1184	53.9627	75.487	135.508	0.0012911	0.160569	1.32257
IDO1	1439.3	1384.93	418.057	4592.84	760.801	388.081	773.867	447.565	623.753	3036.22	2302.43	1991.79	13456.8	5024.07	210.045	3968.06	1874.26	1605.34	0.000610831	0.120394	1.32244
SLC51A	12.4651	6.23842	1.50923	9.95352	7.08546	2.52001	11.2973	4.7487	14.0634	18.0429	30.074	2.46661	43.0875	21.7423	14.7031	23.3839	8.16076	19.5327	0.000479974	0.106428	1.31758
SELE	118.834	932.02	61.8785	1016.68	291.389	102.48	445.303	48.6742	83.5532	693.649	398.923	551.287	1262.21	460.614	238.751	1314.89	450.882	1093.83	0.000684678	0.128599	1.31674
ALDH1A3	457.053	119.778	304.865	398.141	167.394	170.521	292.789	273.05	310.222	967.299	459.955	1341.84	996.081	1046.04	186.94	504.552	1556.67	379.667	0.000383862	0.0942823	1.31069
KRT17	1121.86	299.444	547.851	2917.8	950.337	613.202	6843.36	1798.57	158.834	436.036	4236.89	1285.1	9081.32	13864.3	8457.1	706.013	1217.31	8975.27	0.000746126	0.136918	1.30341
MMP3	108.031	46.1643	9.05539	294.34	3.54273	13.44	11.2973	49.8614	9.09985	366.872	46.88	44.399	1187.86	537.92	2.8006	0.899379	353.633	36.6238	0.00150059	0.172954	1.30046
ADAM12	2596.06	244.546	206.765	477.769	43.3984	82.3203	36.7163	248.12	200.197	1682	707.623	736.283	895.544	1500.22	102.222	266.216	1210.51	228.288	0.00115391	0.158077	1.29463
CAMP	11.6341	3.74305	3.01846	11.3754	3.54273	4.20001	3.76578	36.8024	23.1633	67.1596	14.1525	1.2333	25.3456	20.1317	2.8006	62.9565	151.654	14.6495	0.00533247	0.264399	1.28276
CEND1	3.32402	2.49537	0	2.84386	0.885682	3.36001	1.88289	2.37435	1.65452	5.01191	4.42265	3.69991	9.29338	4.02634	1.4003	5.39627	4.76044	7.32476	0.0028281	0.212086	1.28069
MCHR1	20.7752	22.4583	1.50923	25.5948	7.08546	5.88002	10.3559	20.182	13.2361	55.131	8.84529	22.1995	92.9338	36.2371	9.10194	36.8745	61.2057	26.8574	0.0025686	0.204018	1.2805
ADGRG3	10.8031	8.73379	15.0923	9.95352	0.885682	2.52001	2.82433	5.93588	11.5816	5.01191	11.4989	18.4996	24.5007	37.8476	6.30134	28.7801	21.082	36.6238	0.00415394	0.238203	1.27467
FAM83A	64.8185	106.053	4.52769	78.2062	20.3707	5.88002	95.0859	9.4974	0.827259	32.0762	122.065	38.2324	56.6051	66.8373	163.135	14.3901	36.0434	234.392	0.00189113	0.188737	1.27459
HS6ST2	6.64805	7.4861	6.03693	4.26579	3.54273	19.3201	14.1217	4.7487	3.30904	21.05	19.4596	16.033	36.3287	14.4948	15.4033	17.9876	22.4421	6.10396	0.00217882	0.19572	1.26952
IL1B	155.398	169.685	39.24	236.041	32.7702	31.0801	26.3604	72.4177	123.262	237.565	204.326	156.63	457.065	301.171	45.5097	95.3342	249.583	264.912	0.000311733	0.0867459	1.26909
MT1A	5.81704	23.706	3.01846	9.95352	0.885682	5.88002	1.88289	5.93588	1.65452	12.0286	15.9215	30.8326	9.29338	24.9633	2.10045	5.39627	21.762	28.0782	0.00455727	0.249844	1.26791
SLC39A14	3478.59	3277.67	907.048	2984.63	867.083	670.322	791.754	1317.76	648.571	3641.66	3994.53	5009.68	4641.62	4836.45	771.565	3038.1	4263.32	5239.64	0.00118735	0.158077	1.25838
RNASE2	6.64805	7.4861	1.50923	18.4851	0	2.52001	1.88289	9.4974	8.27259	17.0405	6.1917	24.6661	13.5176	45.0951	1.4003	2.69814	21.082	23.1951	0.00617431	0.279339	1.25827
HBA1	4.15503	11.2292	126.775	129.396	69.0832	92.4003	25.419	93.7869	14.8907	167.398	15.9215	258.994	125.038	772.253	71.4152	240.134	16.3215	198.989	0.00156593	0.176905	1.25703
SERPINE1	768.681	381.791	682.173	406.672	160.308	160.441	53.6623	594.775	281.268	1503.57	621.824	1401.03	637.864	1645.97	88.919	2943.67	2223.13	460.239	0.00129743	0.160569	1.25664
TRIM10	10.8031	34.9351	1.50923	12.7974	5.31409	1.68001	2.82433	2.37435	1.65452	23.0548	21.2287	18.4996	26.1904	33.016	4.90105	6.29565	10.201	4.88317	0.00397672	0.236896	1.25381
CHST6	59.8324	24.9537	27.1662	85.3158	11.5139	15.1201	32.9505	11.8718	30.6086	69.1644	38.0348	98.6643	125.038	71.6689	24.5052	164.586	180.897	34.1822	0.00218807	0.19572	1.25257
HTRA3	3270.01	1187.79	571.999	3239.16	477.383	689.642	670.308	802.531	354.067	2437.79	2344.89	1915.32	2872.5	5545.89	1104.14	3164.02	4613.55	1348.98	0.00192184	0.188737	1.23911
LTF	141.271	152.217	169.034	1322.4	65.5405	126	109.208	148.397	42.1902	283.674	461.724	363.825	2134.1	906.733	107.123	214.952	475.364	134.287	0.000969639	0.153072	1.23647
HSD11B1	1305.51	1071.76	396.928	2752.86	457.898	216.721	460.366	766.915	1112.66	2125.05	1743.41	2107.72	3965.74	3076.13	254.854	3310.61	2796.42	1273.29	0.000907204	0.14663	1.23169
SERPINB3	189.469	83.5948	39.24	1256.99	37.1987	73.0803	182.64	68.8562	9.92711	87.2073	245.015	240.494	2436.55	810.906	236.65	41.3714	493.046	80.5723	0.00199375	0.191749	1.21012
TDO2	452.898	93.5763	70.9339	354.061	23.0277	62.1602	16.946	105.659	159.661	652.551	99.9518	287.36	651.381	997.728	44.1094	150.196	349.553	183.119	0.00239854	0.199441	1.20725
HBB	216.062	209.611	2946.02	1524.31	1102.67	864.363	682.547	946.179	560.882	2389.68	396.269	3392.82	4668.65	10361.4	1036.92	7279.57	167.976	5017.46	0.0018249	0.188737	1.20656
PTX3	182.821	305.683	99.6093	218.977	14.1709	15.9601	31.0677	94.974	65.3535	54.1287	236.169	1436.8	134.332	765.006	16.1034	111.523	289.707	712.943	0.00211005	0.19572	1.20653
SLC5A5	9.97207	3.74305	1.50923	1.42193	3.54273	7.56003	8.473	5.93588	8.27259	8.01906	8.84529	7.39983	8.44852	14.4948	4.2009	20.6857	16.3215	36.6238	0.00449554	0.248343	1.20333
CLEC5A	160.384	245.794	52.8231	324.2	190.422	66.3602	146.865	295.607	296.986	520.237	372.387	210.895	713.9	345.46	170.836	511.747	1026.22	332.056	0.000105877	0.0434117	1.19941
TRPA1	174.511	14.9722	7.54616	48.3456	15.0566	5.88002	10.3559	8.31023	30.6086	232.553	59.2635	53.0321	211.213	160.249	2.10045	62.9565	52.3649	8.54555	0.00331184	0.217735	1.1972
PI3	9.97207	83.5948	6.03693	46.9237	12.3996	5.04002	30.1262	13.0589	7.44533	6.0143	113.22	18.4996	261.904	50.7319	11.2024	22.4845	48.2845	150.158	0.00457025	0.249844	1.18376
IL6	67.3115	28.6967	36.2216	34.1263	4.42841	21.0001	3.76578	8.31023	8.27259	25.0596	22.9978	66.5984	50.6911	109.517	11.2024	23.3839	79.5674	161.145	0.00364753	0.226205	1.18314
OSM	86.4246	57.3935	33.2031	91.0036	19.485	19.3201	13.1802	27.305	39.7084	95.2263	53.0718	80.1648	228.955	118.375	19.6042	104.328	91.1285	115.975	0.00228395	0.197555	1.15874
KCNG2	9.14107	6.23842	4.52769	2.84386	4.42841	9.24003	2.82433	7.12305	9.09985	13.031	13.2679	14.7997	6.75882	16.9106	6.30134	23.3839	11.5611	19.5327	0.000891167	0.14663	1.14798
ATP12A	62.3255	52.4027	6.03693	383.921	4.42841	4.20001	246.658	16.6205	0	31.0739	214.056	46.8656	819.507	73.2795	198.142	8.09441	21.762	6.10396	0.00681514	0.28784	1.14489
LYPD2	11.6341	61.1365	9.05539	46.9237	19.485	5.04002	26.3604	4.7487	4.1363	11.0262	22.9978	33.2992	22.811	96.6323	21.7046	42.2708	70.7266	96.4426	0.00646685	0.279339	1.11606
XDH	25.7612	47.412	21.1292	39.8141	65.5405	22.6801	80.9642	11.8718	3.30904	42.1001	107.028	55.4987	150.384	67.6426	63.7136	38.6733	37.4035	166.028	0.00529	0.264399	1.11485
MYCN	19.9441	4.99074	10.5646	12.7974	13.2852	16.8001	21.6532	14.2461	14.8907	26.0619	20.3442	40.699	20.2765	16.9106	78.4167	43.1702	30.6029	24.4159	0.00105384	0.156572	1.10748
KRT6B	1057.87	139.741	434.659	1009.57	1491.49	1438.92	2941.07	372.773	77.7624	390.929	1543.5	362.591	6888.93	18361.7	3411.13	205.958	724.948	5228.66	0.00433479	0.242825	1.10598
PDPN	1490.82	938.258	277.699	1520.04	300.246	213.361	241.01	453.501	139.807	1114.65	1072.05	1303.6	1408.37	2646.11	248.553	686.226	2089.16	1012.04	0.00569717	0.27053	1.10267
SPRR2G	153.736	818.481	135.831	354.061	116.91	41.1601	52.7209	109.22	147.252	86.2049	198.135	746.149	685.175	779.5	118.325	210.455	937.128	896.062	0.00481029	0.255987	1.09761
CD1B	74.7905	203.372	25.6569	241.728	138.166	28.5601	96.0273	33.2409	29.7813	447.063	277.742	109.764	147.849	153.806	77.7166	942.549	384.236	20.7535	0.00549161	0.267297	1.09121
G0S2	358.164	430.451	430.131	1601.09	136.395	115.08	219.356	204.194	254.796	680.618	581.136	1190.14	1040.86	847.143	64.4137	1153.9	1299.6	1422.22	0.0070813	0.292836	1.07622
ACKR2	104.707	133.502	49.8046	73.9404	42.5127	52.0802	34.8334	34.4281	19.027	79.1882	184.867	193.629	130.952	174.743	42.7091	83.6423	206.059	113.534	0.0061619	0.279339	1.07002
MYO7B	23.2682	44.9166	42.2585	78.2062	31.8846	32.7601	32.9505	15.4333	40.5357	50.1191	120.296	56.732	202.765	63.6163	22.4048	126.812	42.844	129.404	0.000858458	0.14663	1.06232
MT1M	147.088	229.574	57.3508	214.712	59.3407	51.2402	64.0182	75.9792	36.3994	137.326	218.479	172.663	361.597	206.149	60.913	197.863	190.418	491.98	0.00602571	0.276368	1.0621
CCL19	1809.1	2512.84	994.584	4136.4	1216.93	1500.25	1686.13	1570.63	2062.36	4461.61	3560.23	5293.34	4421.96	4841.28	1119.54	4751.42	5058.99	4347.24	0.00157535	0.176905	1.03809
CHI3L2	409.686	480.358	259.588	919.989	206.364	241.921	258.897	151.958	205.988	437.039	772.194	709.15	1226.73	998.534	301.764	365.148	497.806	1573.6	0.00409675	0.238203	1.03513
CCL22	54.8464	81.0994	40.7493	61.143	94.768	32.7601	40.4821	100.91	26.4723	152.362	129.141	141.83	74.347	57.9794	79.1169	103.429	522.969	104.988	0.00676085	0.287592	1.03449
LAMP3	397.221	668.759	206.765	1005.31	298.475	212.521	359.632	169.766	272.996	1169.78	699.663	889.212	1162.52	723.132	290.562	827.429	804.515	517.616	0.00113474	0.158077	1.03395
CPNE7	54.8464	18.7153	27.1662	119.442	19.485	15.1201	27.3019	24.9307	49.6356	60.143	51.3027	50.5655	249.231	91.8007	32.2069	75.5478	63.926	56.1565	0.000285888	0.085736	1.03018
ADAM19	1269.78	1214	1242.1	1929.56	497.753	845.043	561.101	445.191	785.896	2270.4	1897.32	1975.75	3699.61	2200.8	751.26	2492.18	2212.25	1086.51	0.00167887	0.181103	1.0237
LGI2	967.291	260.766	197.709	702.434	117.796	299.881	94.1444	483.18	199.369	1719.09	628.9	746.149	513.67	786.748	172.937	457.784	1613.79	368.679	0.00646153	0.279339	1.02129
SLC39A8	4479.95	2965.74	1033.82	6222.37	790.029	1049.16	1091.13	1549.26	2801.93	6674.87	4879.06	4145.14	11304.1	6902.77	787.668	2497.58	4882.18	3581.81	0.00286269	0.212086	1.01908
BCL2L14	61.4944	106.053	19.62	120.864	30.9989	32.7601	41.4235	32.0537	40.5357	142.338	138.871	83.8647	261.059	147.364	24.5052	178.077	79.5674	31.7406	0.00252492	0.203088	1.01699
HBEGF	183.652	88.5855	64.897	182.007	92.111	68.8802	155.338	134.151	76.1078	427.015	137.102	108.531	395.391	291.507	102.922	253.625	405.318	162.365	5.85925266789295e-05	0.0275126	1.01605
CD40LG	142.102	102.31	87.5354	173.476	32.7702	90.7203	64.0182	21.3692	40.5357	282.672	186.636	161.563	424.116	231.112	96.6206	143.901	114.251	28.0782	0.00415053	0.238203	1.01448
GLIS3	145.426	101.062	113.192	153.569	56.6837	68.0402	66.8425	98.5356	46.3265	204.486	244.13	304.626	180.798	237.554	71.4152	125.913	246.183	162.365	0.000446836	0.103391	1.01327
GFPT2	915.769	412.983	273.171	709.543	247.105	314.161	275.843	316.976	186.961	720.713	862.416	1000.21	741.78	1073.42	325.569	818.435	810.636	889.958	0.00356362	0.222853	1.00634
CHI3L1	6598.19	5891.56	4574.48	12800.2	2566.71	880.323	885.899	5661.64	11623.8	11532.4	9964.22	12605.6	24814.2	9139.8	966.206	11830.4	14435	6575.19	0.00727153	0.294893	1.00015
MTTP	18.2821	26.2014	9.05539	55.4553	16.828	10.92	15.0631	7.12305	20.6815	54.1287	23.8823	25.8994	78.5713	53.1478	6.30134	80.9441	32.643	26.8574	0.00626437	0.279339	0.98784
ENKUR	3.32402	1.24768	3.01846	4.26579	5.31409	1.68001	4.70722	11.8718	0	9.02144	3.53812	14.7997	8.44852	13.6896	3.50075	4.4969	8.84083	3.66238	0.0054373	0.266277	0.964648
SLC27A2	120.496	106.053	96.5908	260.213	185.108	63.8402	111.09	53.4229	162.143	264.629	219.363	262.694	466.359	316.471	141.43	238.335	184.977	130.625	0.000566621	0.117259	0.938151
BMP8A	12.4651	2.49537	10.5646	11.3754	5.31409	5.88002	1.88289	17.8076	12.4089	27.0643	1.76906	14.7997	9.29338	16.1054	9.80209	18.887	28.5627	23.1951	0.00255785	0.204018	0.929069
GPR4	14.1271	17.4676	10.5646	17.0632	13.2852	15.1201	16.946	13.0589	8.27259	30.0715	13.2679	33.2992	25.3456	37.0424	18.904	19.7863	35.3633	40.2862	0.00536228	0.265043	0.920431
SRSF12	11.6341	7.4861	18.1108	17.0632	4.42841	10.92	20.7118	11.8718	13.2361	37.0882	17.6906	14.7997	24.5007	24.9633	16.1034	35.0758	25.8424	21.9743	0.00234543	0.199115	0.896851
CTNND2	37.3953	46.1643	36.2216	447.908	59.3407	34.4401	17.8874	47.487	96.7893	46.1096	65.4552	92.4978	538.171	202.123	62.3133	82.7429	179.537	73.2476	0.00436301	0.24355	0.894741
FN1	68169.1	18445.8	14484.1	39287.9	11813.2	11468.6	13437.2	29697.2	15023.9	95714.5	44361.8	25377.7	27547.3	74482.6	12761.6	52065.1	69569.8	18243.5	0.00656976	0.281952	0.845327
GLT1D1	56.5084	76.1087	21.1292	96.6913	15.9423	20.1601	21.6532	77.1664	124.916	75.1787	104.374	51.7988	225.576	97.4375	20.3043	97.1329	76.1671	126.962	0.00354225	0.222853	0.838964
B3GALT2	109.693	71.118	27.1662	49.7676	29.2275	26.8801	36.7163	32.0537	14.8907	180.429	104.374	70.2983	108.986	145.754	23.8051	66.554	61.8858	8.54555	0.0041288	0.238203	0.815645
CHST2	358.995	368.067	437.677	797.703	211.678	310.801	254.19	303.917	390.466	522.241	554.6	728.883	976.649	641.799	320.668	1157.5	572.613	637.254	0.000619879	0.120688	0.806179
IL31RA	39.0573	92.3286	58.86	89.5816	49.5982	47.8802	35.7749	23.7435	47.1538	81.193	126.488	46.8656	386.098	119.18	76.3163	89.9379	34.6832	58.5981	0.00472506	0.253171	0.786968
TFPI2	25.7612	37.4305	24.1477	12.7974	24.7991	21.8401	32.0091	20.182	16.5452	47.112	29.1895	46.8656	32.1044	79.7216	30.8066	44.0696	55.7652	21.9743	0.00382061	0.231046	0.772158
MSC	521.872	310.673	230.912	442.22	236.477	252.001	250.424	273.05	240.732	617.468	454.648	531.554	775.575	629.72	214.946	651.15	633.819	365.017	0.000519973	0.111988	0.766198
PHLDA2	13.2961	19.9629	15.0923	18.4851	15.9423	19.3201	27.3019	17.8076	8.27259	28.0667	22.1132	25.8994	43.0875	35.4318	16.1034	52.164	19.7218	30.5198	0.00146815	0.171087	0.760252
GNA14	65.6495	83.5948	61.8785	73.9404	41.6271	58.8002	43.3064	49.8614	57.0809	155.369	105.259	81.3981	82.7955	82.9427	77.7166	101.63	159.815	87.8971	0.00175867	0.185723	0.753449
OSMR	1511.6	1849.07	1210.4	1525.73	867.083	951.723	846.358	982.981	751.979	1902.52	2121.99	2583.77	1849.38	1875.47	1122.34	1644.06	2309.5	2246.26	0.00127696	0.160525	0.740935
IDO2	40.7193	46.1643	16.6015	66.8307	28.3418	26.0401	40.4821	17.8076	20.6815	47.112	80.4922	34.5325	184.178	49.1214	23.8051	64.7553	34.0032	37.8446	0.00118662	0.158077	0.737433
GPR27	34.9023	32.4398	18.1108	35.5483	34.5416	30.2401	36.7163	21.3692	12.4089	36.0858	35.3812	32.0659	65.0536	122.401	28.006	51.2646	46.2443	45.1693	0.00710211	0.292836	0.735771
TNFRSF12A	384.756	283.224	159.979	565.928	180.679	100.8	159.104	372.773	210.951	592.408	241.476	420.557	631.95	752.121	169.436	585.496	397.837	258.808	0.00350492	0.222853	0.732134
VDR	808.569	888.351	332.031	1187.31	569.494	382.201	633.592	416.699	387.985	1099.61	1081.78	1035.98	1101.69	1016.25	698.049	940.75	913.325	961.985	0.00230161	0.197555	0.730531
CCR2	1035.43	991.909	664.062	2462.78	624.406	531.722	510.263	660.07	867.795	1574.74	1517.85	1350.47	1692.24	2086.45	470.5	1345.47	1806.93	1491.81	0.00619947	0.279339	0.714797
ANKRD22	535.999	696.208	208.274	1212.91	538.495	164.641	595.934	264.74	655.189	772.837	962.368	559.92	2672.27	1712	268.157	630.465	695.705	466.343	0.00744175	0.296224	0.713838
FOXF1	9.97207	31.1921	7.54616	19.907	14.1709	13.44	21.6532	4.7487	11.5816	18.0429	26.5359	22.1995	27.8801	16.9106	23.1049	53.0634	16.3215	18.3119	0.00422294	0.239075	0.709416
AUNIP	19.9441	17.4676	12.0739	28.4386	13.2852	10.92	17.8874	28.4922	19.027	28.0667	18.5751	33.2992	31.2595	51.5372	19.6042	45.8683	27.8826	24.4159	0.00158421	0.176905	0.70863
ABI3BP	2498	3861.58	1747.69	4100.85	1623.46	1106.28	1993.98	1358.13	1204.49	3369.01	4619.9	3415.02	4308.75	3052.77	1693.66	2810.56	4558.47	2951.88	0.00417679	0.238203	0.707816
CP	5227.03	2207.15	1599.79	2405.91	674.004	875.283	1333.08	1573.01	1074.61	6680.88	2741.16	2285.31	3337.17	2919.1	850.681	2839.34	3840.32	1643.19	0.00282083	0.212086	0.704657
GBP1	9805.04	11062	5608.3	21172.5	7316.62	4630.94	5621.36	8907.38	11443.5	14650.8	13122	13830.3	33009.2	27589.3	2631.86	17042.3	16468.4	15060.9	0.00585514	0.274729	0.701174
APOL3	4954.46	5074.33	3152.78	10764	2917.44	3218.89	3130.3	3923.61	4903.17	7027.7	6837.41	6594.48	14114.9	11763.4	2160.66	9837.41	7122.31	6005.08	0.00414792	0.238203	0.692905
ACOT7	693.059	542.742	282.226	910.036	385.272	243.601	286.199	553.224	375.576	1097.61	578.482	522.921	993.546	1162.81	260.456	1260.93	918.766	426.057	0.00295398	0.212086	0.685967
AJAP1	59.8324	28.6967	27.1662	82.472	36.313	42.0001	40.4821	45.1127	45.4993	80.1906	64.5706	60.4319	63.3639	72.4742	49.0105	96.2336	85.688	72.0268	0.00150584	0.172954	0.672587
PPA1	2515.46	2364.36	1537.91	4976.76	1975.96	1482.61	2066.47	1954.09	1125.07	3036.22	2610.25	3882.44	6873.72	6706.28	1163.65	3337.6	4578.19	1975.24	0.0045853	0.249844	0.665682
PDSS1	145.426	102.31	107.155	172.054	77.0544	69.7202	93.203	160.269	136.498	237.565	159.215	183.762	237.404	301.171	72.8155	192.467	265.905	115.975	0.00134049	0.162128	0.663445
PSTPIP2	848.457	963.212	623.313	1723.38	632.377	575.402	462.249	871.387	1249.16	1416.37	1306.45	968.144	3410.67	2141.21	358.476	1157.5	1855.89	1284.27	0.00571052	0.27053	0.662737
IL12RB2	247.64	230.821	155.451	302.871	153.223	94.0803	146.865	239.809	167.106	302.72	351.158	307.093	801.765	351.097	60.913	298.594	314.189	284.445	0.00166801	0.181103	0.661941
MARCKSL1	413.841	421.717	345.614	523.271	236.477	462.842	381.285	153.146	202.678	550.308	479.415	511.821	651.381	581.404	352.875	899.379	448.842	422.394	0.006464	0.279339	0.647551
SLC35F3	14.9581	27.449	18.1108	34.1263	7.08546	46.2002	34.8334	15.4333	24.8178	26.0619	35.3812	25.8994	34.639	35.4318	43.4093	86.3404	28.5627	32.9614	0.00318193	0.21543	0.638898
PNP	909.952	491.587	638.405	1375.01	534.066	498.122	554.511	921.248	765.215	1392.31	565.214	1172.87	1388.09	1993.04	434.793	1484.87	1292.12	1248.87	0.00221893	0.19572	0.638299
HS3ST3B1	660.65	512.798	350.142	511.895	296.704	419.161	345.51	236.248	551.782	707.682	731.506	789.315	1334.02	700.584	352.875	623.27	505.287	517.616	0.00491859	0.258307	0.630406
ELAVL4	9.97207	19.9629	7.54616	29.8605	18.5993	9.24003	14.1217	18.9948	9.92711	32.0762	19.4596	25.8994	34.639	33.8213	11.2024	28.7801	19.0418	13.4287	0.0031569	0.21543	0.62802
SEMA6B	266.753	139.741	132.812	206.18	94.768	150.361	86.6129	265.927	201.024	300.715	174.252	275.027	152.073	323.718	158.234	242.832	366.554	422.394	0.00631424	0.279339	0.625595
CYSLTR2	499.435	509.055	261.097	784.906	254.191	283.081	268.312	410.763	185.306	995.366	549.293	541.421	800.075	728.768	191.141	840.919	499.847	333.276	0.00504948	0.259775	0.622058
NETO2	106.369	104.805	125.266	163.522	65.5405	63.0002	53.6623	112.782	128.225	133.317	137.102	205.962	225.576	279.428	67.9145	105.227	192.458	120.858	0.00339672	0.219549	0.61264
TNFRSF8	65.6495	57.3935	93.5724	139.349	53.1409	55.4402	39.5407	90.2253	105.889	146.348	106.144	117.164	198.54	111.932	44.1094	156.492	125.132	85.4555	0.00711684	0.292836	0.609909
SLAMF1	617.437	446.671	448.242	766.421	255.962	404.881	282.433	283.735	421.075	893.123	672.242	647.485	1271.5	819.764	304.565	688.924	471.284	444.369	0.0022053	0.19572	0.608817
LRRC61	162.046	98.567	72.4431	149.303	88.5682	51.2402	72.4912	55.7972	92.653	200.477	133.564	114.697	250.921	139.312	48.3103	182.574	144.854	106.209	0.00295438	0.212086	0.602952
CASS4	343.205	434.194	236.949	568.772	193.079	251.161	154.397	311.04	225.842	574.365	542.216	525.388	679.261	530.672	185.54	482.067	416.199	236.834	0.00287543	0.212086	0.595622
SLC22A4	57.3394	54.8981	25.6569	51.1895	30.9989	52.0802	29.1848	33.2409	40.5357	60.143	77.8386	49.3322	93.7786	63.6163	35.7076	53.9627	59.8456	74.4684	0.00318407	0.21543	0.588251
ALOX5AP	578.38	521.532	476.917	863.112	315.303	426.721	240.068	296.794	338.349	626.489	634.207	889.212	1243.62	829.427	347.274	626.867	535.89	441.927	0.00220501	0.19572	0.586316
TNFSF14	325.754	289.463	194.691	686.793	198.393	189.001	198.645	136.525	148.079	540.284	335.237	379.858	586.328	408.271	248.553	277.009	319.63	253.925	0.00336663	0.218489	0.585806
CSF2RB	3294.94	2749.9	1729.58	4634.07	1505.66	1976.53	1272.83	3267.11	3458.77	4214.02	3447.89	3859.01	6055.06	4695.52	1415	4719.94	3503.01	4017.63	0.00681352	0.28784	0.585435
ACO1	2928.47	1572.08	1414.15	3358.6	1301.95	1211.28	1099.61	2555.99	2190.58	3588.53	2591.67	2667.64	5406.21	3089.01	1093.63	3092.07	2890.27	2191.32	0.000634389	0.122024	0.574467
FAM124A	48.1984	82.3471	49.8046	100.957	68.1975	53.7602	70.6083	75.9792	52.9446	78.1858	122.95	61.6652	209.523	84.5532	56.7121	86.3404	128.532	118.417	0.00520251	0.262194	0.572323
SLAIN1	181.159	170.933	205.255	187.695	131.081	163.801	144.982	89.0382	140.634	300.715	181.328	230.628	278.801	382.503	178.538	296.795	201.979	137.95	0.00567562	0.27053	0.569218
KBTBD11	218.555	121.025	227.894	184.851	158.537	142.8	229.712	175.702	205.988	278.662	207.864	355.192	288.94	281.844	198.842	321.078	325.75	234.392	0.000290938	0.085736	0.562937
MT1F	83.9316	99.8147	52.8231	162.1	46.9412	49.5602	52.7209	64.1075	94.3075	90.2144	151.254	50.5655	246.697	119.985	42.009	89.0385	107.45	190.444	0.00718148	0.29398	0.54301
IL18R1	351.516	323.15	396.928	479.191	309.989	257.881	262.663	187.574	273.823	428.017	527.179	668.451	645.467	541.946	338.172	384.035	420.959	264.912	0.00185682	0.188737	0.534254
SERPINB9	1204.96	1171.58	1208.89	1448.95	708.546	1045.8	661.835	965.174	1451.01	1837.37	1289.64	2097.85	2319.96	1652.41	759.662	1727.71	1450.58	1456.41	0.00350154	0.222853	0.524607
GBP2	8793.71	9120.57	6133.52	19096.5	7011.95	5214.74	6415	9081.89	8286.66	13002.9	10236.7	13038.5	21461.8	19531	3348.81	15868.6	12420	10714.9	0.00647725	0.279339	0.521358
TNFAIP3	2267.82	2179.7	1958.98	2373.2	1614.6	1653.13	1302.96	2125.04	2808.54	2238.32	3041.9	3125.19	4078.1	2987.55	1424.8	3027.31	3694.1	3349.86	0.00236968	0.199115	0.515369
TUBB6	2837.05	2315.7	1599.79	2826.8	1797.05	1228.08	1503.49	2615.35	1628.05	2867.82	2221.94	3159.73	2594.54	4191.43	1541.73	4350.3	2847.43	2951.88	0.00659747	0.282382	0.513034
ZC3H12A	609.127	786.041	464.843	794.859	503.953	449.402	622.295	315.789	555.918	588.399	823.497	664.751	1291.78	756.953	531.413	1071.16	661.022	1054.76	0.00648974	0.279339	0.508799
GPR68	948.178	662.52	538.796	927.099	532.295	505.682	431.181	407.201	377.23	994.364	694.355	720.25	1244.47	854.39	503.407	908.373	780.713	809.386	0.00701393	0.292369	0.501136
SULF2	2463.93	1852.81	1408.11	2512.55	1058.39	1237.32	1226.7	1751.08	1340.16	2886.86	2380.27	2370.41	2107.91	2191.14	1302.28	3019.22	2847.43	1786.02	0.00293723	0.212086	0.489713
FLT1	630.734	396.763	540.305	901.504	722.717	660.242	647.714	758.605	461.611	976.321	695.24	949.644	753.608	1036.38	814.274	712.308	1234.32	918.036	0.0074096	0.296224	0.488959
CCDC65	38.2263	17.4676	31.6939	24.1728	23.0277	26.8801	16.946	10.6846	12.4089	55.131	31.8431	50.5655	27.0353	57.1741	23.8051	29.6795	16.3215	6.10396	0.00488959	0.257632	0.487597
ENTPD7	448.743	436.689	313.92	400.984	328.588	277.201	316.325	453.501	373.921	652.551	435.188	553.754	525.498	628.915	366.878	547.722	589.615	455.356	3.8064191915519e-05	0.020955	0.487058
CHN1	521.872	179.666	200.728	348.373	278.99	220.921	176.991	287.296	235.769	612.456	269.781	435.356	424.961	638.578	245.752	279.707	348.873	236.834	0.000293398	0.085736	0.483562
RFLNB	687.242	393.02	377.308	755.045	600.493	425.041	412.353	346.655	347.449	888.111	465.262	714.083	963.132	1156.37	461.398	572.005	567.853	379.667	0.000572893	0.117259	0.454887
CD44	19030.9	22739	14470.5	23133.4	16023.8	13739.9	13478.7	19144.4	11445.1	29084.1	24782.7	22264.8	28790	23788.5	14025.4	21378.2	28040.4	19511.9	0.000491249	0.107435	0.45358
PALD1	521.872	511.55	327.503	499.098	355.159	359.521	320.091	249.307	349.103	492.17	502.413	485.922	620.967	554.83	506.908	602.584	484.885	494.421	0.00707675	0.292836	0.449909
LRP12	421.32	276.986	310.902	295.762	278.104	264.601	275.843	472.496	368.958	719.711	369.733	310.793	579.569	493.63	307.366	528.835	610.697	292.99	0.00630915	0.279339	0.444954
TNIP1	2540.39	2279.52	2315.16	3488	1785.54	2194.09	1762.38	2954.88	2389.12	3562.47	2807.5	3302.79	3329.56	3380.52	1751.77	3965.36	4057.94	3981.01	0.00326507	0.217195	0.444133
MTHFD1L	623.255	472.872	360.706	469.237	294.932	391.441	394.465	546.101	348.276	634.508	622.709	711.617	537.326	557.246	303.165	849.014	639.94	550.578	0.00284985	0.212086	0.440266
NFKBIA	5973.27	4681.31	3837.98	9088.98	3920.92	3127.33	3537.95	7304.69	5869.4	6689.9	5738.83	8781.13	8172.26	10006.3	3132.47	7266.98	8948.28	5696.22	0.00649138	0.279339	0.436369
KIF5C	284.204	143.484	99.6093	156.412	106.282	99.1203	101.676	86.6638	85.2077	267.636	161.869	233.095	285.56	173.938	102.222	160.089	126.492	84.2347	0.00727409	0.294893	0.435296
GPRIN1	60.6634	109.796	69.4246	137.927	40.7414	46.2002	97.9102	85.4766	90.1713	69.1644	133.564	109.764	130.952	86.1638	70.7151	168.184	70.0465	168.469	0.00320357	0.21543	0.433663
SEMA4A	1075.32	1318.8	1044.39	1716.27	979.565	1094.52	828.471	1209.73	1031.59	1401.33	1447.97	1533	2169.58	1442.24	912.295	1737.6	1498.18	2024.07	0.00304586	0.213277	0.429673
VCAM1	3871.66	4079.93	4328.48	6968.88	2688.05	3932.05	2331.96	3718.23	5209.25	5872.96	5009.09	6852.24	8623.41	5810.02	2786.59	6027.64	4516.3	4951.54	0.00609673	0.278098	0.428058
CDC25A	39.0573	73.6133	37.7308	118.02	59.3407	42.8401	64.0182	62.9203	44.672	68.162	72.5314	81.3981	121.659	101.464	30.1064	141.203	71.4067	59.8188	0.00599741	0.276368	0.427312
NECTIN2	1154.27	996.899	590.11	1423.35	876.825	724.082	789.872	1026.91	943.075	1126.68	1226.84	1155.61	1594.24	1525.18	658.14	1724.11	1141.15	1518.67	0.00217497	0.19572	0.426843
FEN1	296.669	329.389	307.883	601.477	263.048	243.601	258.897	440.442	304.431	464.103	333.468	540.187	530.567	612.81	197.442	628.666	496.446	382.108	0.00747749	0.296224	0.423169
MYOF	7593.73	6215.96	5111.77	9192.78	6131.58	5093.78	4991.54	7622.85	6024.93	10070.9	7963.42	8962.42	11272.9	9077.8	4515.96	8818.41	9246.14	8602.93	9.9043480860753e-05	0.0434117	0.413282
SLC16A1	1113.55	661.272	575.017	844.627	604.921	498.962	608.173	645.823	515.382	1177.8	685.51	996.51	1173.5	1258.64	507.608	790.554	1160.87	587.201	0.00690514	0.289345	0.41167
NFE2L3	1417.7	1836.59	926.668	2637.68	660.719	916.443	981.926	1590.81	1579.24	2378.65	2184.79	2121.28	2469.5	1293.26	894.791	1655.76	1768.85	1458.85	0.00303672	0.213277	0.403747
SLC25A28	395.559	517.789	475.408	550.287	394.129	362.041	372.812	492.678	398.739	425.01	534.256	598.153	616.742	741.653	382.282	600.785	651.501	797.178	0.00633978	0.279339	0.394532
ELK3	1100.25	1070.51	1060.99	1289.69	796.228	819.843	744.682	1055.4	742.879	1592.79	1175.54	1623.03	1284.18	1334.33	948.702	983.021	1541.7	1063.31	0.00118818	0.158077	0.392287
RNF19B	1082.8	1265.15	819.513	1572.66	858.226	776.163	772.926	1227.54	1526.29	1352.21	1281.68	1309.77	2356.29	1520.35	663.742	1595.5	1515.18	1678.59	0.00131616	0.161635	0.392169
NOP16	146.257	178.419	158.469	193.383	179.793	180.601	177.933	148.397	131.534	175.417	187.52	213.362	228.11	247.218	179.238	289.6	203.339	278.341	0.00744165	0.296224	0.389664
BYSL	79.7766	131.007	81.4985	106.645	108.939	91.5603	105.442	117.53	75.2806	131.312	120.296	147.997	133.487	153.806	86.1184	172.681	108.81	130.625	0.00329819	0.217735	0.375144
CASP7	1401.91	1260.16	692.737	2047.58	1154.04	756.843	859.538	1347.44	1385.66	1592.79	1109.2	1262.9	2206.75	2540.62	695.948	1465.09	1639.63	1897.11	0.0056339	0.270522	0.369314
PNO1	437.109	275.738	353.16	519.005	325.931	296.521	368.105	603.085	456.647	588.399	393.616	626.519	545.775	748.9	291.962	584.596	501.887	467.564	0.00103109	0.155296	0.366018
SQLE	781.977	602.631	736.505	901.504	1100.9	594.722	875.543	1143.25	661.807	1225.91	729.737	1203.7	1110.14	1480.89	852.082	954.241	1292.12	747.125	0.00183351	0.188737	0.354329
POP1	191.131	193.391	181.108	267.323	201.05	182.281	201.469	225.563	239.078	322.767	252.091	247.894	299.078	223.865	203.043	311.185	266.585	280.782	0.00142097	0.168043	0.337377
TUBA1C	1288.06	1307.57	1119.85	1737.6	1542.86	864.363	1256.83	2030.07	1398.9	1413.36	1254.26	1882.02	2044.54	2288.57	815.674	2475.09	1892.62	2354.91	0.00542014	0.266254	0.334768
DDX21	3102.98	2749.9	2935.46	3711.24	2564.05	2521.69	2761.26	4922.03	2959.93	4896.64	2959.63	5451.2	3945.46	5156.14	2127.05	3873.63	4636.67	3526.87	0.00223598	0.19614	0.333994
MSANTD3	396.39	318.159	218.839	359.748	209.907	184.801	224.064	457.063	282.095	465.106	283.934	392.191	336.251	466.251	231.049	342.663	499.847	311.302	0.00735933	0.295374	0.331361
CSGALNACT1	944.854	469.129	647.46	900.082	469.412	629.162	474.488	752.669	400.393	1240.95	715.584	937.311	784.023	936.528	667.942	600.785	700.465	533.486	0.00252031	0.203088	0.321422
BEND3	64.8185	66.1272	83.0077	55.4553	63.7691	85.6803	86.6129	102.097	93.4803	94.224	130.026	113.464	63.3639	85.3585	76.3163	118.718	93.1687	111.092	0.00458115	0.249844	0.321257
TNFRSF10A	435.447	309.426	532.759	510.473	324.16	456.122	449.069	521.17	493.874	620.475	351.158	535.254	661.519	553.22	415.189	819.334	564.453	598.188	0.00288741	0.212086	0.314432
DPYSL4	16.6201	34.9351	60.3693	49.7676	74.3973	25.2001	98.8516	59.3588	11.5816	27.0643	64.5706	76.4649	66.7433	98.2428	28.7061	143.901	49.6446	14.6495	0.00311525	0.21543	0.307683
NFKB1	2862.82	2794.81	2117.45	3866.23	2396.66	2254.57	2209.57	3587.64	2899.54	3776.98	3005.63	3347.19	3991.93	3677.66	1818.99	4262.16	3683.9	3849.16	0.00221487	0.19572	0.306882
NOLC1	1164.24	872.131	1024.77	1438.99	961.851	1179.36	974.395	1451.92	1114.32	1634.89	1221.53	1778.42	1242.78	1590.41	917.896	1498.37	1450.58	1424.67	0.00477964	0.255207	0.304429
PANX1	912.445	797.27	715.376	884.441	649.205	594.722	632.65	1086.27	1046.48	1039.47	796.961	1052.01	1287.56	1219.98	500.607	1057.67	1034.38	1167.08	0.00243392	0.201335	0.293962
TRMT6	384.756	375.553	398.437	570.194	350.73	368.761	403.88	574.593	372.267	603.434	434.304	696.817	456.22	618.447	364.778	572.904	519.569	432.161	0.00600256	0.276368	0.284991
GTPBP4	943.192	776.059	907.048	1228.55	788.257	808.923	717.38	1413.93	1091.98	1322.14	931.409	1359.1	1345.85	1579.13	670.043	1280.72	1217.99	992.505	0.00405654	0.238203	0.281327
ITPRIPL1	263.429	222.088	235.44	318.512	220.535	220.921	203.352	207.756	274.65	411.979	251.206	355.192	368.356	316.471	189.74	333.67	240.742	234.392	0.00413364	0.238203	0.279043
GRIPAP1	887.514	938.258	790.837	1605.36	811.285	882.003	738.092	1172.93	1010.08	1308.11	1109.2	1071.74	1310.37	1381.84	770.864	1286.11	1183.31	1204.92	0.0060415	0.276368	0.269861
GART	1276.43	1082.99	1047.41	1903.97	1038.02	982.803	1029.94	1332.01	1206.14	1561.71	1200.31	1663.73	1812.21	1890.77	786.968	1362.56	1476.42	1572.38	0.00721069	0.294421	0.263263
NOP56	1215.76	996.899	1180.22	1549.9	983.993	1048.32	980.985	1283.34	1149.06	1233.93	1100.35	1676.06	1475.96	1646.78	938.2	1667.45	1332.24	1637.08	0.00634952	0.279339	0.262499
TOMM34	205.258	229.574	244.496	282.964	220.535	233.521	205.235	244.558	206.815	279.665	229.978	308.326	335.406	307.613	202.343	402.022	256.384	225.847	0.00415598	0.238203	0.2616
AK2	1885.55	1609.51	1632.99	2521.08	1696.08	1622.05	1606.1	2401.66	1843.96	2223.28	1708.91	2582.54	2622.42	3047.94	1377.19	2207.08	2654.29	2066.8	0.00267833	0.211681	0.25332
CCT2	1981.95	1666.91	1845.79	2700.25	1715.57	1423.8	1727.55	2894.33	2066.49	2538.03	1658.49	2992	2606.37	3496.48	1351.29	2514.66	2495.15	2204.75	0.00561421	0.270522	0.246855
IWS1	949.009	806.004	901.011	1400.6	810.399	922.323	773.867	1118.32	879.377	1248.97	1065.86	1209.87	1165.9	1373.79	794.669	1182.68	1109.86	1030.35	0.00506044	0.259775	0.242258
ACTN1	2823.76	2136.03	2017.84	3472.35	1996.33	2593.09	1842.41	4816.37	3486.9	3530.39	2612.9	3080.79	3572.04	3145.38	2618.56	2931.08	3710.43	3755.16	0.000112419	0.0448693	0.241333
FZD5	290.021	373.057	209.783	275.855	259.505	241.081	257.956	358.527	277.959	366.872	394.5	349.025	326.113	303.586	260.456	336.368	331.191	345.484	0.00214935	0.19572	0.239162
NUP98	3235.94	3220.27	3181.46	3859.12	2843.04	2948.41	2637.93	4367.62	3382.66	4227.05	3314.33	3930.54	4721.88	3940.99	2552.74	4835.06	3940.29	3916.3	0.00272268	0.212086	0.231043
WDR3	907.459	793.527	956.853	922.833	879.482	719.042	964.039	1210.92	881.031	1292.07	911.065	1267.84	920.044	1220.79	726.055	1177.29	1087.42	1110.92	0.00139745	0.166836	0.213828
ACLY	2922.65	2361.87	2647.19	3148.15	2765.99	2693.05	2351.73	3542.53	2822.61	3227.67	3103.81	3283.06	3489.24	3386.96	2392.41	3692.85	3528.85	3486.58	0.00332438	0.217735	0.213673
TTC9C	302.486	315.664	258.079	455.018	302.903	283.081	303.145	358.527	315.186	399.951	319.315	367.525	454.531	481.551	284.261	367.846	342.752	324.731	0.00190561	0.188737	0.190003
SEC24D	1807.44	1300.09	1365.85	1508.67	1106.22	1271.76	1101.49	1855.56	1513.06	1696.03	1522.27	1721.69	1675.34	1789.31	1159.45	1621.58	1736.88	1732.31	0.00417461	0.238203	0.187958
PRPF4	767.85	647.548	623.313	860.268	596.064	561.962	683.488	908.189	703.17	880.092	666.05	838.647	851.611	996.923	549.617	921.864	795.674	797.178	0.000829684	0.145461	0.182405
PSPC1	932.389	942.001	968.927	1215.75	906.939	936.603	949.917	1125.44	972.857	1118.66	947.331	1276.47	1328.95	1292.46	904.593	1299.6	1108.5	1026.69	0.000117452	0.0449389	0.182397
NSUN2	1384.46	1397.41	1466.97	1758.93	1397.61	1402.8	1543.03	2030.07	1618.12	1952.64	1532	1986.85	1786.86	1930.23	1223.86	1938.16	1872.89	1666.38	0.0023528	0.199115	0.164334
ARCN1	3479.42	2606.41	2911.31	3802.24	2623.39	2645.17	2461.88	4107.63	3395.07	4061.65	2996.78	4076.07	3858.44	4114.12	2339.2	3194.59	3851.2	3200.92	0.00101357	0.15411	0.162841
MRPS23	606.634	439.185	421.076	592.945	422.47	396.481	489.551	700.433	681.662	666.584	474.108	619.119	673.347	650.657	365.478	714.107	567.853	627.488	0.0013291	0.161977	0.162399
TP53BP2	926.572	961.964	953.834	1050.81	866.197	918.123	932.03	1234.66	996.02	1208.87	979.174	1238.24	1099.15	1046.85	832.478	1439.91	1103.74	1054.76	0.00365556	0.226205	0.156374
CLINT1	2679.16	2465.42	2192.91	3094.12	2289.49	2343.61	2154.97	3832.2	2685.28	3287.82	2827.84	3176.99	3331.25	3531.91	2158.56	2811.46	3158.21	2215.74	0.00646724	0.279339	0.147783
DESI1	911.614	682.483	813.476	999.617	793.571	717.362	825.646	1212.11	1283.08	954.268	678.434	945.944	1170.97	1103.22	730.256	1144.01	1141.15	1222.01	0.00751136	0.296829	0.133214
PHB2	2189.7	1903.97	2200.46	2670.39	2192.06	1821.13	2174.74	2933.51	2322.12	2340.56	1890.24	2581.31	2617.35	2996.41	1905.11	3091.17	2631.17	2478.21	0.00586999	0.274729	0.123108
GNAS	6918.96	6733.75	8027.6	7854.75	6891.49	8131.23	5929.21	13330.8	9679.76	7533.91	6549.94	8232.31	6652.37	7443.1	6215.23	7160.86	8610.28	8264.77	0.00269283	0.211778	-0.125161
SNX18	2473.07	1728.04	2491.74	2172.71	1812.11	2121.85	1450.77	3689.74	2811.03	2371.64	1765.52	2689.84	2042.85	2173.42	1725.17	1620.68	2262.57	2044.83	0.00497888	0.25961	-0.133882
RETREG2	2685.81	2131.04	2478.16	2765.66	2303.66	2575.45	2158.73	3879.69	2814.34	2541.04	2080.41	2371.64	2694.23	2444.8	2005.93	2659.46	2361.18	2414.73	0.00469561	0.253171	-0.141018
CNTROB	622.424	592.65	505.593	654.088	616.435	627.482	504.614	956.863	675.871	594.413	522.757	552.52	549.154	644.215	511.109	621.471	616.818	583.539	0.000404516	0.0978499	-0.148126
RAB4A	788.625	748.61	759.143	851.737	843.169	742.563	768.218	1238.22	881.031	776.847	643.053	822.614	778.954	897.875	715.553	796.85	774.592	695.852	0.00505363	0.259775	-0.148373
CRTAP	4312.09	2909.6	3691.58	3551.98	3346.99	4011.01	3254.57	5791.04	3663.93	3490.3	2734.08	3770.21	2858.98	3596.33	3655.48	3420.34	3494.85	3501.23	0.00520732	0.262194	-0.174326
NARS2	287.528	290.71	303.356	341.263	279.876	288.961	268.312	455.875	345.794	270.643	257.398	309.559	281.336	295.534	221.247	238.335	325.75	338.16	0.00279761	0.212086	-0.174511
GALNT11	1460.91	1009.38	1346.23	1208.64	1304.61	1238.16	1091.13	2361.29	1642.94	1267.01	997.749	1402.27	1067.05	1340.77	1086.63	1159.3	1239.08	1383.16	0.00387615	0.232496	-0.193254
NDFIP1	2360.89	2233.35	2367.98	2351.87	2079.58	2667.01	1964.79	3051.04	2236.91	1981.71	2016.73	2211.31	1954.99	2307.1	2129.85	1654.86	2331.26	2158.36	0.00625514	0.279339	-0.195065
MTFR1L	567.577	592.65	505.593	541.756	538.495	666.122	559.218	617.331	595.627	411.979	504.182	503.188	500.153	554.025	518.811	528.835	478.765	564.006	0.00633806	0.279339	-0.198535
WIPI2	1858.13	1776.7	1667.7	1898.28	1866.13	1611.97	1768.97	2713.88	2452.82	1644.91	1697.41	1473.8	1710.83	1639.53	1580.94	1865.31	1719.2	1932.52	0.00693619	0.289885	-0.205193
MYO5A	5738.93	6219.7	7529.56	5532.73	5567.4	6572.18	4467.15	13277.4	8735.03	5815.82	4902.06	7364.06	4669.5	5998.45	5004.67	4889.92	6996.49	8432.02	0.00325731	0.217195	-0.207496
GBE1	1011.33	806.004	857.243	840.361	881.254	933.243	785.164	1632.37	1237.58	918.182	815.536	976.777	707.141	931.696	749.16	751.881	1043.22	816.71	0.00122541	0.160229	-0.208506
SMIM19	473.673	454.157	519.176	531.802	408.3	479.642	577.105	750.295	593.145	485.153	389.193	494.555	454.531	463.835	450.196	496.457	454.962	429.719	0.00351162	0.222853	-0.217163
TMEM107	139.609	192.143	158.469	206.18	161.194	147.001	144.041	220.815	182.824	159.379	140.64	152.93	152.918	189.238	121.826	130.41	148.934	144.054	0.00349353	0.222853	-0.221893
TRAPPC6A	239.33	229.574	282.226	273.011	277.219	308.281	308.794	311.04	395.43	221.527	222.901	260.227	261.904	218.228	193.241	377.739	206.739	317.406	0.00731003	0.295374	-0.23012
CAMLG	658.988	615.108	670.099	688.214	584.55	512.402	620.412	719.428	718.888	664.58	470.57	566.087	555.913	559.662	502.707	572.005	541.331	535.928	0.00595056	0.276165	-0.233909
RILPL1	250.964	247.041	184.126	263.057	243.563	319.201	217.474	435.693	280.441	237.565	206.095	214.595	197.695	220.644	311.566	208.656	239.382	216.08	0.00585786	0.274729	-0.236875
HBP1	3445.35	2774.85	2946.02	3512.17	3100.77	2559.49	3091.7	5052.62	3574.59	3066.29	2419.19	2924.16	3363.36	3409.51	2374.21	2474.19	3292.87	2236.49	0.00603097	0.276368	-0.239537
DTNB	373.953	349.351	431.64	312.825	338.331	540.962	343.627	661.257	505.455	290.691	329.929	384.791	316.82	409.077	314.367	323.776	399.197	439.485	0.00410992	0.238203	-0.251871
PPP1R37	757.047	666.263	762.162	929.943	801.542	782.883	654.304	1155.12	1214.42	615.463	613.863	656.118	784.023	699.779	642.037	809.441	713.387	921.699	0.000838237	0.145461	-0.254262
ERMAP	457.053	440.432	377.308	440.799	388.815	435.961	436.83	591.213	484.774	401.955	433.419	339.159	408.064	337.408	371.779	357.053	382.876	379.667	0.00235738	0.199115	-0.254516
LYRM9	182.821	168.437	212.802	115.176	189.536	215.881	192.055	324.099	240.732	207.493	131.795	181.296	125.038	173.133	176.438	188.87	173.416	161.145	0.00727767	0.294893	-0.270079
KLF6	4644.49	4814.81	4843.12	4234.51	4571.89	5010.62	4015.26	8400.45	6334.32	4300.22	4688	4505.26	3731.71	4433.01	3702.39	4144.34	4639.39	4109.19	0.000166166	0.0572646	-0.276856
GRAMD4	1470.88	1704.34	1578.66	1524.31	1935.22	1586.77	1394.28	2959.63	2580.22	1240.95	1380.75	1387.47	1457.37	1288.43	1351.99	1574.81	1660.04	2122.96	0.0058852	0.274729	-0.297707
PHYH	282.542	259.518	236.949	342.685	301.132	313.321	290.906	541.352	349.103	244.581	226.439	246.661	213.748	324.523	317.868	255.424	286.307	239.275	0.00374191	0.230277	-0.298013
PINK1	1716.86	1354.98	1388.49	1844.24	1834.25	1547.29	1638.11	2767.31	2180.66	1490.54	1229.5	1291.27	1222.5	1619.4	1363.19	1432.71	1474.38	2052.15	0.00175241	0.185723	-0.302319
DECR2	104.707	97.3193	114.702	73.9404	70.8546	67.2002	74.3741	141.274	162.143	64.1525	70.7623	97.431	84.4852	73.2795	53.9115	73.7491	79.5674	133.066	0.0053327	0.264399	-0.308942
HFE	409.686	318.159	338.068	383.921	243.563	412.441	225.947	924.81	823.95	350.834	348.505	291.06	294.009	260.907	287.061	270.713	400.557	520.058	0.00387248	0.232496	-0.325504
ARSK	128.806	127.264	119.229	108.067	129.31	115.08	136.509	198.258	143.116	100.238	99.0673	123.33	83.6404	111.932	100.822	89.0385	142.133	114.755	0.00298015	0.212402	-0.326652
ARMC2	109.693	132.254	144.886	116.598	123.11	141.12	99.7931	135.338	113.335	87.2073	128.257	109.764	80.261	109.517	127.427	91.7367	82.9677	83.0139	0.00090926	0.14663	-0.329214
ARPIN	1660.35	1145.37	1587.71	1313.86	1310.81	2019.37	1100.55	2642.65	2163.28	1531.64	1066.74	1512.03	1398.23	907.538	1369.49	1240.24	1178.55	1422.22	0.00714962	0.293428	-0.333234
C3orf18	220.217	165.942	164.506	201.914	169.165	213.361	178.874	262.366	248.178	222.529	119.411	122.097	144.47	140.922	155.433	181.675	178.177	177.015	0.000176644	0.0577742	-0.343891
VEGFB	1068.67	868.388	1076.08	1138.97	946.794	1144.08	670.308	2490.69	1860.51	774.842	707.623	992.81	1016.36	905.122	918.596	796.85	1069.06	1209.81	0.00115278	0.158077	-0.350792
RTN3	1615.48	1886.5	1693.36	1613.89	2099.95	1917.73	1788.74	2947.76	2226.98	1389.3	1746.06	1568.76	1472.58	1420.49	1674.76	1180.88	1723.28	1696.9	0.0050411	0.259775	-0.355719
USP51	100.552	73.6133	138.849	100.957	98.3107	130.2	93.203	248.12	169.588	102.243	84.9148	103.598	70.9676	83.748	102.922	81.8435	121.051	119.638	0.00253144	0.203088	-0.363391
SOCS6	909.952	919.543	1021.75	1055.07	1077.88	971.883	1005.46	2038.38	1702.5	964.292	833.227	952.111	925.113	1025.91	845.78	671.836	1003.77	887.516	0.00548998	0.267297	-0.363893
SPIRE1	1262.3	915.8	1202.86	1332.35	1465.8	1633.81	1333.08	3523.54	2452	1240.95	893.375	1394.87	1067.05	1387.48	1144.74	958.738	1566.87	1444.2	0.00278454	0.212086	-0.365907
EFCAB11	137.947	140.988	144.886	159.256	148.795	137.76	144.041	178.076	205.16	132.315	115.873	135.663	136.021	147.364	114.824	95.3342	114.251	100.105	0.00295618	0.212086	-0.368757
FMO4	152.905	126.016	113.192	145.037	126.653	108.36	139.334	180.451	150.561	143.341	92.8756	112.231	95.4683	140.117	104.322	95.3342	104.05	85.4555	0.00239552	0.199441	-0.369571
RCBTB2	673.115	615.108	662.553	587.257	689.061	646.802	522.501	956.863	1140.79	451.072	623.593	527.854	561.827	587.041	598.628	365.148	610.697	626.267	0.00512991	0.260825	-0.379604
STX7	3063.09	3049.34	4162.46	3381.35	3009.55	3845.53	2591.8	5884.83	5968.67	3178.56	2710.2	3111.63	3418.27	2842.6	3081.36	1912.08	3210.58	2749.23	0.00562462	0.270522	-0.383258
LPAR5	219.386	303.187	437.677	236.041	339.216	452.762	206.176	440.442	403.702	247.589	156.562	284.893	235.714	293.923	290.562	234.738	232.582	317.406	0.00736355	0.295374	-0.383303
MPV17L	96.3967	92.3286	87.5354	22.7509	79.7114	119.28	69.6669	94.974	69.4898	88.2097	88.4529	56.732	21.1213	57.1741	99.4212	45.8683	59.1655	51.2733	0.00499218	0.25961	-0.388023
AFAP1L1	687.242	386.782	374.289	466.393	452.584	520.802	429.299	1225.16	795.823	481.144	311.354	347.792	236.559	421.961	539.815	423.608	509.368	709.281	0.00688144	0.289111	-0.388243
PEX11G	49.8604	49.9074	49.8046	56.8772	51.3696	68.0402	63.0768	109.22	56.2536	36.0858	49.5336	38.2324	38.0184	50.7319	56.7121	42.2708	51.0048	53.7149	0.00355426	0.222853	-0.397161
CADM1	773.667	746.115	1216.44	584.414	693.489	803.883	740.916	1028.09	1105.22	831.978	745.658	863.313	473.962	499.267	516.01	652.05	554.932	700.735	0.00105918	0.156572	-0.405808
PDGFC	1381.96	844.682	866.299	937.052	571.265	892.083	512.146	2032.44	1222.69	998.373	572.29	804.114	462.134	643.41	893.391	611.578	920.806	760.554	0.00483044	0.256206	-0.406246
DEXI	423.813	341.865	384.854	307.137	402.1	410.761	393.524	718.241	544.337	290.691	299.855	294.76	283.87	293.118	411.688	388.532	283.586	379.667	0.00467404	0.252953	-0.407126
ANKRD6	259.274	195.886	312.411	245.994	269.247	322.561	265.487	562.721	426.866	234.558	195.481	220.761	152.918	215.812	329.07	214.052	260.464	288.107	0.00308053	0.214763	-0.412905
TNFRSF11A	229.358	316.912	381.836	238.884	345.416	301.561	343.627	408.388	256.45	181.431	212.287	436.59	114.9	277.013	259.055	263.518	216.94	236.834	0.00280995	0.212086	-0.418989
CDCA7L	390.573	706.189	659.534	604.321	623.52	415.801	625.119	1174.12	626.235	352.839	509.489	498.255	330.337	492.825	478.202	598.986	551.532	421.174	0.00334576	0.218021	-0.429446
CHPT1	699.707	578.925	830.077	504.785	920.224	998.763	871.777	1422.24	1058.89	565.344	543.101	652.418	402.15	783.527	929.798	422.708	884.763	656.787	0.00521268	0.262194	-0.433646
REPS2	296.669	310.673	347.123	248.838	323.274	274.681	228.771	477.244	296.986	234.558	256.513	260.227	151.229	240.775	228.949	208.656	272.705	190.444	4.0644456527198e-05	0.0210008	-0.460055
CRYL1	732.947	506.56	867.808	587.257	511.039	986.163	370.929	2313.8	1843.96	484.151	451.994	695.584	484.1	537.92	563.62	431.702	684.824	1165.86	0.00219657	0.19572	-0.489973
MYZAP	42.3813	72.3657	86.0262	122.286	61.9978	86.5203	57.4281	160.269	119.125	41.0977	40.6883	99.8976	60.8294	49.1214	58.1124	60.2584	79.5674	73.2476	0.000800302	0.14356	-0.49159
THAP8	64.8185	67.3749	58.86	66.8307	66.4262	63.0002	53.6623	72.4177	48.8083	40.0953	49.5336	33.2992	35.4838	46.7056	39.9085	51.2646	41.4839	65.9228	0.00619664	0.279339	-0.497854
ABCG2	106.369	73.6133	131.303	95.2694	96.5394	115.92	80.0227	185.199	83.5532	127.303	45.111	154.163	56.6051	61.2004	87.5187	62.0572	66.6462	51.2733	0.00426906	0.240786	-0.499305
CD9	4197.41	3373.74	3756.48	3023.02	4163.59	4320.13	3351.54	11801.7	6517.98	3793.02	2521.79	3154.79	2487.25	3271	2779.59	3716.23	3600.94	3752.72	0.000992384	0.15382	-0.503289
PPP1R3G	198.61	107.301	129.794	81.0501	92.9966	108.36	101.676	174.515	162.143	129.307	84.9148	87.5646	70.9676	55.5636	107.823	82.7429	89.0883	97.6634	0.00112541	0.158077	-0.507889
GZMH	752.06	475.368	674.626	693.902	742.202	488.882	437.771	419.073	1028.28	454.079	244.13	742.449	426.65	533.893	190.441	525.237	342.072	747.125	0.00381733	0.231046	-0.511503
SLC29A1	1399.41	1101.7	1227.01	1338.04	1375.46	1590.13	1286.01	3457.05	2396.57	1011.4	850.917	992.81	956.373	963.907	1471.01	1091.85	1456.02	1384.38	0.000168584	0.0572646	-0.515532
ACSM5	280.049	227.078	375.799	383.921	277.219	498.962	190.172	863.076	823.123	315.751	165.407	291.06	223.886	286.676	256.255	232.939	242.103	516.395	0.00421745	0.239075	-0.516343
RASGEF1A	113.017	235.812	353.16	130.818	186.879	276.361	212.766	157.894	274.65	103.245	153.908	188.696	129.262	88.5796	144.231	173.58	136.013	190.444	0.00631321	0.279339	-0.533018
FARP1	1437.64	1258.91	1568.09	1010.99	1432.15	1875.73	1157.98	4010.28	3061.69	940.235	1244.53	1192.61	691.934	980.012	1401	997.411	1653.23	1938.62	0.000121038	0.0449389	-0.533403
KLRG1	286.697	158.456	510.12	152.147	186.879	296.521	244.775	199.445	289.541	230.548	109.682	241.728	95.4683	148.169	247.153	179.876	127.172	217.301	0.00090323	0.14663	-0.53437
SPON2	1729.32	586.411	840.642	577.304	1015.88	973.563	793.637	816.777	544.337	654.556	406.883	627.752	402.995	671.594	807.972	728.497	363.834	590.864	0.00428333	0.240786	-0.548653
DHRS3	1139.31	1087.98	1702.41	1225.7	1188.59	1281	1053.48	2848.03	2375.06	743.768	845.61	1387.47	716.435	1082.28	807.972	841.819	1125.51	1902	1.47015271363737e-05	0.0102048	-0.54911
XCL2	76.4526	37.4305	159.979	136.505	124.881	112.56	101.676	64.1075	88.5167	89.2121	23.8823	107.297	57.45	82.9427	80.5172	82.7429	32.643	72.0268	0.00176824	0.185723	-0.555067
VAT1	4346.16	3212.79	4253.01	3874.76	3719.87	5109.74	3569.01	11684.2	7571.9	2643.28	2431.57	3426.12	3000.07	3019.76	3204.58	3624.5	3660.78	5297.02	0.000177321	0.0577742	-0.559499
SPATA7	223.541	318.159	372.78	294.34	265.705	335.161	257.956	803.718	541.028	223.531	260.052	282.427	141.935	205.344	300.364	157.391	254.344	327.172	0.00126343	0.160229	-0.601061
NKG7	953.164	928.277	2158.2	1197.27	1383.44	1170.12	905.669	728.926	1884.5	654.556	404.23	1018.71	1543.55	1025.11	397.685	934.455	443.401	1305.03	0.00541795	0.266254	-0.620551
EOMES	649.016	514.046	1267.75	577.304	697.918	1056.72	651.479	472.496	580.736	699.663	237.054	509.355	369.201	363.982	692.448	501.854	346.832	419.953	0.00290237	0.212086	-0.641916
RBP4	15.7891	28.6967	239.968	11.3754	46.0555	33.6001	58.3695	61.7331	58.7354	2.00477	11.4989	147.997	4.22426	39.4582	16.8036	60.2584	43.5241	53.7149	0.00315785	0.21543	-0.645219
KCNJ5	1419.36	842.187	2503.82	1618.16	1771.36	2730.01	449.069	8668.75	6251.6	971.309	494.452	1902.99	886.25	1256.22	1232.26	888.586	2076.91	3957.81	0.00522253	0.262194	-0.654543
ABCC5	1057.87	913.305	1367.36	726.607	1252.35	1205.4	819.056	1755.83	1861.33	493.172	827.919	690.65	610.828	545.167	1013.12	547.722	735.149	1574.82	0.00291606	0.212086	-0.660968
GNG7	66.4805	51.155	279.208	41.236	71.7403	283.081	96.9687	179.263	199.369	59.1406	50.4182	80.1648	28.725	44.2898	142.13	93.5354	78.8874	150.158	0.00487551	0.257632	-0.66272
RTN4R	47.3673	74.861	119.229	125.13	163.851	180.601	83.7885	410.763	316.84	44.1048	63.6861	66.5984	108.986	52.3425	100.822	110.624	136.693	145.274	0.00591815	0.275461	-0.687596
TIGIT	946.516	872.131	2303.09	726.607	1116.85	1526.29	713.615	1360.5	1767.85	1021.43	408.652	1045.84	597.311	422.766	811.473	692.522	674.623	1167.08	0.00211603	0.19572	-0.700589
KLRC3	15.7891	14.9722	43.7677	19.907	18.5993	35.2801	31.0677	21.3692	37.2267	18.0429	7.07623	14.7997	17.7419	8.05269	15.4033	22.4845	12.9212	30.5198	0.00580075	0.273991	-0.705602
TSPAN10	44.0433	86.0902	230.912	189.117	166.508	329.281	47.0722	922.435	726.334	38.0905	61.917	191.162	100.537	77.3058	113.424	73.7491	252.984	526.162	0.00380921	0.231046	-0.7069
RNF212	17.4511	23.706	12.0739	15.6412	24.7991	21.0001	24.4775	10.6846	9.92711	5.01191	10.6144	13.5663	7.60367	12.079	14.003	17.9876	8.84083	10.9871	0.00648514	0.279339	-0.713542
XCL1	139.609	61.1365	156.96	85.3158	85.0255	150.361	116.739	110.407	138.152	131.312	48.6491	88.7979	32.9492	41.0687	106.423	62.0572	81.6076	63.4812	0.00113841	0.158077	-0.720639
CD8A	1367.84	1349.99	3016.95	1245.61	2008.73	2389.81	1087.37	1104.07	1767.85	1269.02	561.676	1445.43	648.847	938.944	1274.27	923.662	702.506	1466.17	0.000795013	0.14356	-0.72354
TNFSF9	78.1146	62.3842	104.137	36.9702	76.1687	89.8803	55.5452	94.974	150.561	48.1144	34.4966	70.2983	38.0184	33.8213	69.3148	56.6609	31.2829	59.8188	0.00100353	0.154051	-0.737723
SPRY2	249.302	301.939	991.565	184.851	511.039	693.842	527.209	581.716	520.346	200.477	212.287	323.126	119.124	237.554	502.007	274.311	295.148	463.901	0.00205261	0.19572	-0.740008
B3GNT8	52.3534	46.1643	43.7677	49.7676	65.5405	49.5602	41.4235	160.269	135.671	20.0477	28.3049	32.0659	29.5698	41.874	63.0134	27.8808	42.844	81.7931	0.00248256	0.202646	-0.742253
CD8B	302.486	481.606	821.022	482.035	481.811	618.242	223.122	223.189	438.447	241.574	139.756	321.892	175.729	297.95	326.27	271.612	128.532	455.356	0.00443124	0.246088	-0.75651
NPM2	19.1131	36.1828	6.03693	12.7974	12.3996	14.28	15.0631	24.9307	20.6815	7.01668	26.5359	8.63313	9.29338	7.24742	12.6027	4.4969	7.4807	10.9871	0.00296243	0.212086	-0.761378
CCDC78	44.0433	18.7153	73.9523	25.5948	17.7136	75.6003	16.0045	74.792	104.235	28.0667	10.6144	35.7658	25.3456	12.079	25.9055	23.3839	36.0434	46.3901	0.00126457	0.160229	-0.778464
DTHD1	304.148	259.518	1036.84	193.383	369.329	602.282	233.478	236.248	531.928	267.636	117.642	312.026	137.711	131.259	420.09	135.806	163.215	306.419	0.00186919	0.188737	-0.832897
LRRC39	29.9162	32.4398	66.4062	28.4386	40.7414	33.6001	32.0091	339.532	181.17	30.0715	17.6906	59.1986	24.5007	18.5212	26.6057	23.3839	52.3649	52.4941	0.00552778	0.26824	-0.859712
GRIK3	31.5782	6.23842	108.665	4.26579	13.2852	91.5603	33.892	130.589	242.387	23.0548	9.72982	91.2645	1.6897	8.85796	44.1094	10.7925	61.8858	80.5723	0.00158455	0.176905	-0.859897
CHGB	10.8031	0	7.54616	5.68772	1.77136	75.6003	2.82433	4.7487	4.96356	9.02144	0	7.39983	0.844852	0.805269	33.6072	1.79876	0.680064	3.66238	0.0050854	0.260045	-0.867678
KCP	73.1285	26.2014	54.3323	38.3921	75.283	36.9601	34.8334	157.894	117.471	28.0667	20.3442	33.2992	20.2765	28.1844	39.9085	37.7739	43.5241	47.6109	0.00191285	0.188737	-0.875515
TNFRSF9	329.078	520.284	1150.03	248.838	850.255	758.523	543.213	698.059	1115.15	316.753	153.024	419.323	245.007	215.007	359.177	554.917	333.231	526.162	0.00313465	0.21543	-0.901339
SLC18B1	987.235	663.768	1488.1	561.663	889.225	1850.53	643.006	4064.89	2959.11	710.689	422.805	764.649	371.735	444.508	1029.22	436.199	955.489	1493.03	2.36035248271954e-05	0.0144935	-0.911394
AMDHD1	6.64805	39.9259	55.8416	27.0167	41.6271	72.2402	22.5947	308.666	161.316	13.031	20.3442	46.8656	19.4316	20.937	31.5067	11.6919	48.2845	76.9099	0.00357346	0.222853	-0.930743
KLRC4-KLRK1	10.8031	31.1921	67.9154	14.2193	26.5705	47.8802	27.3019	10.6846	47.1538	13.031	15.037	18.4996	13.5176	8.05269	26.6057	19.7863	3.40032	23.1951	0.0024766	0.202646	-0.956482
CD160	44.0433	39.9259	179.599	130.818	73.5116	136.92	124.271	87.851	91.8258	45.1072	15.037	69.065	28.725	40.2634	118.325	42.2708	23.8022	106.209	0.0046542	0.252736	-0.956997
PSCA	8.31006	13.7245	16.6015	5.68772	35.4273	7.56003	31.0677	30.8666	24.8178	6.0143	10.6144	6.16652	7.60367	7.24742	5.60119	16.1888	9.52089	15.8703	0.00635827	0.279339	-0.968056
HS3ST2	180.328	547.733	1365.85	324.2	766.115	2194.09	151.572	3562.71	3148.55	159.379	233.516	704.217	196.006	109.517	717.653	159.19	863.001	2599.07	0.00280129	0.212086	-1.02008
AKAP5	278.387	504.064	1169.65	328.466	436.641	634.202	281.492	387.019	670.08	243.579	192.827	351.492	168.126	135.285	257.655	255.424	159.815	384.55	0.000226445	0.0723038	-1.03408
SCIN	57.3394	103.558	525.213	73.9404	228.506	173.041	171.343	891.569	1467.56	45.1072	68.1087	321.892	72.6573	75.6953	107.123	79.1454	127.852	422.394	0.00123501	0.160229	-1.04978
CHP2	287.528	933.267	452.769	285.808	1331.18	351.961	1191.87	346.655	91.8258	294.7	502.413	234.328	32.9492	22.5475	676.344	340.865	184.977	161.145	0.00677323	0.287592	-1.05483
TMEM255A	91.4107	78.6041	603.693	136.505	208.135	542.642	116.739	2427.77	1284.73	72.1715	52.1872	326.826	125.883	75.6953	127.427	96.2336	449.522	471.226	0.000610229	0.120394	-1.05533
C1orf127	21.6062	26.2014	52.8231	22.7509	31.8846	86.5203	20.7118	113.969	108.371	14.0334	21.2287	17.2663	14.3625	20.1317	29.4063	20.6857	21.082	45.1693	0.000315143	0.0867459	-1.07783
PKD1L2	96.3967	71.118	27.1662	135.083	875.054	363.721	666.542	9.4974	4.96356	32.0762	71.6469	17.2663	21.1213	45.9003	652.539	28.7801	6.80064	21.9743	0.00708448	0.292836	-1.07853
C5orf46	88.0866	174.676	158.469	92.4255	464.097	152.041	455.659	159.081	46.3265	73.1739	114.104	99.8976	3.37941	45.9003	270.958	80.9441	48.9646	51.2733	0.0041777	0.238203	-1.13051
SOAT2	3.32402	8.73379	6.03693	2.84386	10.6282	15.9601	8.473	7.12305	3.30904	3.00715	1.76906	1.2333	0.844852	3.22108	9.80209	8.09441	2.72025	0	0.00164049	0.179386	-1.1404
ADAD2	6.64805	7.4861	10.5646	7.10965	14.1709	2.52001	6.59011	4.7487	3.30904	2.00477	2.65359	4.93322	1.6897	9.66323	2.10045	2.69814	2.04019	2.44159	0.000645213	0.122629	-1.1735
IL37	77.2836	484.101	185.635	170.632	693.489	162.961	401.055	132.964	31.4358	72.1715	162.753	103.598	9.29338	19.3265	242.952	151.995	21.082	139.17	0.00272475	0.212086	-1.17711
KRT79	224.372	6.23842	111.683	285.808	2575.56	65.5202	2748.08	231.499	9.09985	103.245	2963.17	6.16652	73.5022	4.83161	2545.74	28.7801	8.16076	13.4287	0.00320434	0.21543	-1.18561
CCDC38	3.32402	6.23842	7.54616	1.42193	0.885682	7.56003	4.70722	5.93588	4.1363	1.00238	3.53812	2.46661	0	0.805269	4.2009	0.899379	1.36013	3.66238	0.00332774	0.217735	-1.20078
HES5	8.31006	48.6597	24.1477	5.68772	128.424	34.4401	59.311	15.4333	14.0634	5.01191	15.9215	14.7997	4.22426	4.02634	31.5067	14.3901	5.44051	10.9871	0.00472564	0.253171	-1.23042
BTC	49.8604	229.574	221.857	139.349	596.95	124.32	374.695	121.092	29.7813	81.193	158.331	67.8317	9.29338	22.5475	192.541	55.7615	36.7234	29.299	0.00144095	0.169153	-1.2521
PRRT2	20.7752	9.98147	19.62	8.53158	15.0566	20.1601	12.2388	4.7487	19.8542	3.00715	5.30718	2.46661	7.60367	5.63688	12.6027	8.99379	2.04019	7.32476	0.00162339	0.17874	-1.27341
BIRC7	48.1984	34.9351	301.846	31.2825	143.481	149.521	37.6578	762.167	831.395	16.0381	17.6906	82.6314	32.9492	40.2634	45.5097	39.5727	161.175	285.666	0.000323095	0.0874273	-1.28841
MUSTN1	0.831006	2.49537	7.54616	7.10965	0.885682	3.36001	6.59011	2.37435	3.30904	0	1.76906	2.46661	2.53456	0.805269	2.10045	0.899379	1.36013	2.44159	0.00733162	0.295374	-1.29432
ADRA1B	9.14107	1.24768	13.5831	1.42193	10.6282	20.1601	36.7163	3.56153	2.48178	3.00715	2.65359	0	0.844852	1.61054	18.2039	3.59752	1.36013	3.66238	0.0066887	0.285522	-1.34504
LEP	26.5922	11.2292	460.316	18.4851	26.5705	42.8401	74.3741	102.097	114.989	2.00477	4.42265	136.897	1.6897	14.4948	11.9025	259.921	7.4807	58.5981	0.00111934	0.158077	-1.35662
EPYC	1.66201	4.99074	10.5646	0	2.65705	15.1201	2.82433	3.56153	7.44533	2.00477	1.76906	8.63313	0	0	1.4003	1.79876	1.36013	1.22079	0.00530837	0.264399	-1.4284
HHATL	2.49302	2.49537	1.50923	5.68772	8.85682	4.20001	79.0813	0	0.827259	2.00477	1.76906	1.2333	0.844852	0.805269	7.70164	2.69814	0	0	0.00684874	0.288496	-1.48134
BTNL8	0.831006	2.49537	3.01846	2.84386	2.65705	11.76	4.70722	3.56153	5.79081	0	0.884529	0	2.53456	2.41581	2.8006	1.79876	1.36013	1.22079	0.00183677	0.188737	-1.50729
SALL4	6.64805	11.2292	15.0923	2.84386	17.7136	20.1601	4.70722	7.12305	16.5452	5.01191	3.53812	1.2333	8.44852	1.61054	5.60119	2.69814	1.36013	1.22079	0.00159573	0.176915	-1.52129
CBS	2.49302	2.49537	4.52769	9.95352	2.65705	3.36001	8.473	16.6205	23.9905	0	0.884529	6.16652	3.37941	2.41581	1.4003	1.79876	7.4807	0	0.0037502	0.230277	-1.53151
CD5L	0.831006	2.49537	51.3139	1.42193	16.828	18.4801	1.88289	35.6153	231.633	0	2.65359	14.7997	3.37941	12.8843	6.30134	0	8.16076	34.1822	0.00303456	0.213277	-1.5378
CYP2W1	2.49302	34.9351	4.52769	5.68772	28.3418	15.9601	19.7703	7.12305	1.65452	0	11.4989	0	0.844852	0	29.4063	6.29565	1.36013	7.32476	0.00196937	0.190552	-1.58545
GRXCR2	0.831006	7.4861	1.50923	4.26579	4.42841	6.72002	4.70722	2.37435	0.827259	0	0.884529	0	0.844852	0.805269	4.2009	1.79876	2.04019	0	0.00248785	0.202646	-1.65254
DBX2	4.98604	18.7153	10.5646	5.68772	31.8846	15.9601	13.1802	7.12305	1.65452	0	4.42265	6.16652	1.6897	1.61054	7.00149	6.29565	2.72025	2.44159	0.000873833	0.14663	-1.66401
TTR	3.32402	7.4861	4.52769	2.84386	3.54273	3.36001	3.76578	5.93588	1.65452	0	1.76906	1.2333	0	0.805269	2.10045	11.6919	0	0	0.00509827	0.260045	-1.68582
HTD2	1.66201	4.99074	1.50923	1.42193	0.885682	1.68001	2.82433	11.8718	10.7544	2.00477	1.76906	0	1.6897	0	1.4003	0.899379	0.680064	2.44159	0.00564258	0.270522	-1.68621
AIRE	4.15503	1.24768	4.52769	4.26579	3.54273	10.92	10.3559	1.18718	0.827259	1.00238	0.884529	1.2333	1.6897	0.805269	7.00149	0.899379	0	0	0.00209718	0.19572	-1.70269
SPRR4	32.4092	0	3.01846	81.0501	0.885682	0	152.514	35.6153	0	0	22.1132	0	0.844852	0	317.168	0.899379	0	1.22079	0.00172803	0.185154	-1.86986
SCN10A	0	0	3.01846	0	6.19978	5.88002	0	39.1768	22.336	0	0	3.69991	0	1.61054	0.700149	0	3.40032	4.88317	0.00443929	0.246088	-2.02973
TTPA	2.49302	3.74305	6.03693	4.26579	0.885682	1.68001	6.59011	0	2.48178	1.00238	0	1.2333	0.844852	0	0.700149	0.899379	1.36013	0	0.00108877	0.158077	-2.31009
PROKR2	0	0	27.1662	1.42193	2.65705	4.20001	1.88289	3.56153	2.48178	0	0	1.2333	0	0	1.4003	1.79876	0.680064	0	0.00115206	0.158077	-2.46596
