# Supplementary material for: Dynamics of Th1/Th17 responses and antimicrobial pathways in leprosy skin lesions
Source: J Clin Invest. 2025 Jun 26;135(17):e190736. doi: 10.1172/JCI190736 (PMC12404764; doi:10.1172/JCI190736)
Supplement: Supplemental data set 2 [file jci-135-190736-s186.xlsx]

## Sheet: Sheet1
Gene Cards antimicrobial list (1693)	APD3 -Antimicrobial Peptide database (Homo sapiens)
CAMP	ADCYAP1
HAMP	ADM
LEAP2	ANG
DEFB4A	APLN
LTF	APP
DEFB1	B2M
DEFA5	C3
AZU1	CALCA
DEFB103B	CAMP
RNASE7	CCL1
LACTB	CCL11
DEFA1	CCL13
DEFA6	CCL17
BPI	CCL18
S100A7	CCL19
S100A9	CCL20
IL17A	CCL21
GNLY	CCL22
DCD	CCL24
DEFA3	CCL25
CTSG	CCL26
DEFA4	CCL27
DEFB118	CCL28
DEFA1B	CCL8
CXCL8	CHGA
DEFB4B	CRH
PGLYRP1	CSN2
S100A8	CXCL1
HTN3	CXCL10
H2BC12L	CXCL11
SLPI	CXCL12
GPR15LG	CXCL13
TSLP	CXCL14
DEFB104A	CXCL2
SPAG11A	CXCL3
H2BC21	CXCL6
H2BC12	CXCL9
H2BC8	DCD
PI3	DEFA1
LPO	DEFA3
DEFB114	DEFA4
SPAG11B	DEFA5
H2BC4	DEFA6
H2BC10	DEFB1
H2BC6	DEFB103A
H2BC7	DEFB105A
BPIFA1	DEFB110
PRTN3	DEFB114
IL6	DEFB118
RNASE3	DEFB119
DEFB103A	DEFB126
TLR2	DEFB127
DEFB104B	DEFB128
CXCL10	DEFB130A
REG3A	DEFB4A
IL17F	ELANE
GALP	F2
H2BC11	FAM3A
ELANE	FLG2
EPPIN	GALP
TLR4	GAPDH
IL1B	GNLY
PPBP	HAMP
TNF	HMGN2
MPO	HRNR
LYZ	HSD11B1L
S100A12	HTN1
IFNG	HTN3
RNASE6	IAPP
DEFB126	IGFBP5
CCL20	IL26
LBP	KRT6A
CHGA	LEAP2
PGLYRP3	MUC7
CXCL14	MYO1H
NOD2	NPW
SEMG1	NPY
PLA2G2A	NTS
GAPDH	PDYN
RARRES2	PF4
ACOD1	PI3
IL22	PLA2G2A
CXCL2	POMC
DEFB130A	PPBP
VDR	PYY
MUC7	RARRES2
DEFB136	RETN
NOS2	RNASE1
HMGN2	RNASE2
KRT6A	RNASE3
LCN2	RNASE6
TAC1	RNASE7
IDO1	RNASE8
HFE	S100A12
PF4	S100A7
SPINK5	S100A7A
HJV	SAA1
CXCL1	SAA2
DUOX1	SEMG1
HMGB2	SNCA
DEFB106A	SPAG11A
PDF	SPAG11B
DEFB130B	SPINK9
PGLYRP4	TAC1
CXCL11	TOR2A
REG3G	TSLP
CXCL9	VIP
HTN1	XCL1
DEFB106B	REG3A
DEFB110	FURIN
DEFB107A	BNP
ANG	DEFB106A
DEFB107B	CTSG
FAU	LTF
APP	HIST1H2AG
DEFB105A	LYZ
IL4	SALV
RNASE2
CCL17
ADM
DEFB127
FPR2
POMC
IL1A
DEFB105B
B2M
CXCL13
STAT3
HRG
CXCL3
CCL13
FLG
CD14
RNASE8
IL17RA
IL36B
SLC11A1
HP
C4A
TFR2
DSPP
TLR9
F2
CALCA
CD4
SLC40A1
CCL11
IL13
EPPIN-WFDC6
CST3
TLR5
DEFB131A
DEFB124
IAPP
CRP
EGFR
IL10
IL17RC
DEFB116
DEFB113
DEFB115
KNG1
DEFB119
SOD1
CCL28
TLR1
DEFB128
DEFB135
BPIFB4
C3
CCL8
FLG2
CXCL17
FGB
H2AJ
NPY
IL31
RETN
CYP27B1
MYD88
BPIFB2
NTS
KLK5
SCG5
DEFB134
LCE3C
LCE3B
TMPRSS6
ARG1
RUBCN
IVL
ROMO1
BCL3
CD40LG
RPS19
RPL30
CXCL12
CCL18
DEFB129
DEFB108B
CSF3
XCL1
PLA2G1B
CST9
NOD1
VIP
CCL1
CCL22
DEFB121
DEFB123
RPL39
CCR6
CCL2
CCL21
CCL19
CCL25
GATA6
CSN1S1
CSN2
DEFB125
DEFB112
NFKB1
CASP3
MBL2
NOS3
EPAS1
DEFB132
NPPB
TOR2A
DEFT1P
P2RX7
JUN
KLK7
ICAM1
DEFB109B
MRGPRX2
CYBB
BPIFB3
CCL3
CXCL6
PARP1
NLRP6
TF
ALB
TGFB1
DUOX2
TGM1
IL15
CST9LP1
CCL5
IFNB1
SPI1
VEGFA
CCL27
SFTPD
IL17D
CLU
MAPK14
IL23A
IL36G
ADIPOQ
PRSS3
CEBPA
CETP
LTB4R
TLR3
H4C16
F2R
TLR7
IFNGR1
MARCO
TGFA
IL18
PLA2G10
CYP3A4
S100A7A
SLC11A2
CD79A
CSF2
IRF3
CASP7
C5orf46
F2RL1
MPEG1
TDO2
TFRC
LCE3A
CAT
HBB
ADPRH
HBEGF
CREB1
NR1H4
CD5L
LANCL1
ABCB1
ABCG4
TLR8
VDAC1
TLR6
CXCR2
MAPK1
IGHE
SAA1
EEF1A1
NLRP3
IL5
VGF
LRRC19
PITX1
LGALS3
PRG2
IL1RN
MUC1
PLA2G6
MUC2
MMP9
PRSS2
PDGFB
DPEP1
TREM1
DDIT3
CXCR3
BPIFA2
EPO
GSN
SLC47A1
SLC47A2
ATG16L1
NOS1
CCL26
SEMG2
ACER1
CST11
CFH
IL2
APOE
BIRC2
NR1H2
APOL1
PECAM1
IL36A
ITGAM
IRF1
RIPK2
TRAF6
NEU1
VTN
MX1
MTIF2
LACRT
ERVK-6
AUH
TNFRSF14
TREX1
CD160
HLA-E
DHX15
GBP2
GBP7
RNF145
MMP1
PPARG
FASLG
ATN1
EPRS1
SCGB1D1
LCN1
VAMP8
VTI1B
ESR1
CTNNB1
CDC42
CDKN2A
DHFR
TBK1
CST2
PRNP
APCS
PDGFA
PGC
MSMB
LALBA
LORICRIN
HGF
CASP1
FZD4
MAPK10
AHR
FGF1
PRF1
GC
AREG
MUC4
CCL4
FPR3
HPR
FTH1
UGCG
XDH
MMP8
ITLN1
RHOA
IGFBP5
MSRB3
VIL1
MAVS
MRC1
CASP12
MIR21
CHIT1
ACP3
CFHR1
BPIFB1
CCL24
CNOT7
SAA2
IL6R
VCP
CYP24A1
MC4R
SPHK1
PSMA7
PSMA2
SOD3
YBX1
MUC16
HIF1A
NF2
BECN1
CGAS
DMBT1
IL26
GDF15
JAK2
SMARCA4
EXTL3
ILRUN
FURIN
SERPINE1
MAP3K3
SLC9A3
CISH
MAP3K2
PLAUR
C1QBP
IL36RN
LIF
MB
P2RY11
FOSB
FOXE1
RPL29
PTCSC2
CFTR
CYCS
F5
SPRY1
CXCL5
STAT1
PGLYRP2
CASP8
MR1
CLEC12A
S100A14
BMP2
RIGI
IL3
PIP
IL1R1
NOTCH1
EGF
FGA
CCR3
TMPRSS15
TNFSF15
NPC2
SERPINB1
PRR4
MAPK8
KRT16
BMP6
MAP3K7
FPR1
ERN1
RNASEL
RNASE1
ACKR2
NPTX1
TMSB4X
TTF2
RNH1
NUP88
SPHK2
CREM
RSF1
FAS
IL2RA
ITGB2
CEL
MSLN
SERPINA3
INHA
PIGR
RNF213
JCHAIN
SCGB2A1
CST1
CST4
IGKC
OPRPN
IGLC1
MIR337
REG1A
REG1B
FAM3A
PF4V1
BCL2
BACE1
IL10RA
KLK3
CYP1A2
TIMP1
CYP2C19
SERPINA5
MED1
USF2
BMP4
IFNA1
APOA1
TNC
CNR1
IL23R
AKR1A1
PRDX5
DNAJB2
ASAH2
S100A1
TFF3
STX7
DRAM2
STX8
NAPA
CDK2AP1
RNF115
MIR106A
MIR144
IL33
PLTP
CCR2
CP
RBP3
HDAC6
CREBBP
CTSD
HSPB1
SNCA
BCHE
MMP14
GLA
GSR
IFIH1
TAB2
GUSB
ISG15
PEBP1
PFN1
SUMO1
TPM3
APOA2
HRH1
PSMB1
ULK1
CRAT
DDOST
DNAJB1
FUS
IARS1
MMP15
NCL
POU5F1
PSMA3
PSMA6
PSMB4
PSMB7
PSMC3
PSMD14
RAD23B
SLC22A1
SLC22A2
TRAP1
TUBA1B
UFD1
APOD
CBX5
PSMA4
PSMB5
PSMD4
TOM1
UBC
PSMA1
PSMA5
PSMD2
PSMD7
RAD23A
RPN2
TAB1
DNAJB6
FAF1
PSMB6
PSMC1
RPL3
UBA7
ULK3
BAG2
BRAP
HAS2
HSPA1B
MLF1
PSMB2
PSMB3
PSMC4
PSMD13
PSMD6
PSMD8
RNF31
RPL23
SPAST
TXNL1
UCHL5
USP18
ADRM1
CAPN7
CHMP5
GRPEL1
IST1
NPLOC4
NSFL1C
PSMC6
PSMD1
PSMD11
RNF4
SKAP2
TPM4
HLF
NAP1L1
CACYBP
CEMIP
DNAJB5
UBXN6
CD99L2
CUEDC1
HERC3
HERC4
MLF2
TRAFD1
KLHL26
MRTO4
UBXN1
UEVLD
YOD1
MINDY3
MITD1
SCGB1D2
CXCR4
DEFB117
NFKBIA
CLEC7A
OR2B3
PIK3CG
GHRL
DEFB109C
ABCG2
SQSTM1
VCAM1
POR
PNLIP
LIPE
PLIN1
SLC12A1
IRAK3
KRT1
TFPI
CYB5R3
LAMA4
TNFSF13B
WARS1
NLRC4
SLC7A11
AICDA
CYB5A
HES1
IL18R1
LAMA5
CHGB
AAAS
IL15RA
SLURP1
DSC1
BLZF1
ADGRG3
AMBRA1
BTN2A1
REXO2
UBD
ATG14
FTMT
INTS4
MYOM2
IRGM
TRA
FTL
RPL22
BAX
LEP
GZMA
IL32
ACO1
HEPH
INS
SMAD4
HLA-DRB1
AGR2
HDAC1
GHSR
TFPI2
PRELP
IL1RAPL2
GZMB
IL17C
DEFB109A
COLEC11
PPP2R3C
CST9L
HSP90AA1
CSF1
CD209
H1-2
AKT1
AIFM1
ANXA1
SOAT1
GPLD1
HLA-DQB1
IL17RE
CRISP3
DEFA7P
DEFA8P
DEFA9P
DEFA10P
DEFA11P
TNFSF11
PRKACG
SOD2
HELLS
FDFT1
LSS
SQLE
IL7
RPS12
ADCYAP1
DUSP2
SGMS1
MIR181B1
LOC113664106
VHL
IREB2
AGR3
MMP13
CCR5
ANXA5
IL12A
DNASE1
SELL
IL27
STATH
ATP7A
ATOX1
ART1
PDZD11
BPIFB6
TNFRSF1A
KCNMA1
SPP1
ATG5
CSTA
LY96
KRT10
CEBPE
CST6
HMOX1
MYC
BIRC3
CMA1
PCSK7
OSM
MTF1
HLA-DRB5
MT-CYB
TP53
PIK3CA
XIAP
SERPINA1
CTSL
FOXP3
IRF5
KITLG
PTGS1
DROSHA
NLRP12
TOLLIP
PTX3
ADAMTSL1
CHIA
MUC5B
GRP
TLR10
S100A15A
SEMA3A
SMAD7
IGFBP1
NEO1
LYPD3
IFNK
CYBA
NCF2
IGF1R
PRKCD
PRKCA
HDAC9
SYK
IRAK4
LYN
BAK1
HLA-C
LTA
DHX9
DNAJA3
IL25
MUC5AC
RNASE4
NCF4
NCF1
CCND1
AR
PLAU
CALR
PCNA
PROC
IL2RB
RUNX1
SPARC
BCL2L1
IGF1
MAP3K5
PRKCQ
SCARB1
ST14
STAT2
VWF
NCOA3
VCAN
MECP2
NR1H3
SERPIND1
TP63
CUBN
OCLN
PDIA3
STMN1
NOX1
SP3
TPSAB1
KLK8
GPT
IL13RA1
DLX3
KRT3
PIBF1
TRPV2
DEAF1
NPY4R
APLN
ZFP36
SPINK9
ACVR1
BMPR1A
BMPR2
ACVR2B
GATA4
NAMPT
ACVR2A
DAG1
APEX1
BMP7
SELP
CD96
GDF2
CFP
RGMA
FMOD
KLF10
PCSK5
CYBRD1
OMD
SUSD2
TMPRSS11A
BPIFA3
HLA-DRB4
DEFB133
MIF
STING1
MMP2
MMP7
TCF7L2
BID
SFTPA1
TSPO
SELE
GBP1
RELA
CDH1
HSPD1
PDCD1
ARAF
DUSP1
FADD
EPX
TCN1
CD1A
MLN
DEFB122
DEFB108A
ERBB2
CDK4
ADAM17
F10
FN1
SLC9A1
BMPR1B
EGLN1
EPOR
LPL
P4HB
RXRA
HSPA5
ITGA3
MYB
PTGER2
GCGR
HMGB1
PDHA1
AFP
EGLN3
FECH
NOG
PLCG1
PPARGC1A
SMAD6
THBD
CCR1
EGLN2
FGF2
PTGER4
SCN1B
TAT
CCKBR
FCN3
IRF9
PCSK2
SMAD1
CXCR1
ENDOG
FCGRT
GALE
IFNA2
MLXIPL
SLC46A1
SRF
USF1
MYBL2
PCSK6
SPINT2
BDKRB1
CDSN
CILP
DMRT1
FLVCR1
GPER1
INHBB
SLC9A2
CREB3L3
ID1
CHP1
MYBL1
P4HTM
SERPINA12
UTS2
CHAD
RGMB
SLC9A5
MT1E
TWSG1
RHOD
MRPL42
SLC9A4
CHP2
HLA-DRB3
NEAT1
MIR196A2
MIR196A1
BPIFA4P
BPIFB5P
LOC107303340
NT5E
NFE2L2
SRC
ABCC1
CD36
PIK3C3
CYLD
RAB7A
MASP2
SFTPB
CEBPB
FGF7
HRH2
NAGLU
CARD8
NFKBIZ
CYBC1
UCN2
GATA3
HSPA8
MAPK3
PTGS2
MASP1
MCL1
TOP1
ALOX5
CTLA4
CALCRL
TPK1
TXN
TP53BP1
CDKN3
PTPN9
CD1E
OMP
SMPX
IFI44L
DEFB108C
DEFA1A3
MTOR
IKBKB
TYK2
CHUK
RAC2
FOS
STAT6
TOP2A
TYMS
PTPN6
SERPINC1
TNFRSF1B
ABCC2
ATF6
NMNAT1
ODC1
PLA2G4A
PLD1
TNFAIP3
TYR
GALNS
PRKN
CASP4
CASP9
TRAF3
CD274
CX3CL1
F3
LONP1
PKD1
SP1
TKT
CCR7
CEACAM1
MFGE8
SKP1
SNAI1
FCER2
FCGR3B
SOCS3
CEACAM3
DHPS
UMOD
PPIG
SFTPC
TRDMT1
AGK
GCAT
GAST
OASL
IL20
GPR182
CCL14
TMEM79
RNF186
TRG
TRD
DEFB108D
DEFB108E
FGFR1
ATM
JAK1
CAMK2A
CTSB
JAG1
ALDH2
G6PD
KCNH2
MMP3
PCSK9
PTPN1
GDNF
PRKD1
RIPK1
SIRT1
SMPD1
CDKN1A
EIF2AK3
FCGR2A
GRN
IKBKG
LRP6
MALT1
MAOA
MDH2
NBN
PON1
RAB27A
RAC1
RB1
C1S
DCN
LBR
MECOM
MVK
SERPING1
ABCB11
CYP2C9
HMGCR
ITGAL
LIFR
LRP1
PINK1
REL
STAT4
UBE2N
AOC3
APRT
CALM1
CLIP1
GJB2
HAVCR2
HLA-B
MAN2B1
OTC
PLOD1
SERPINF2
AARS1
ALOX5AP
ARG2
C5AR1
CALM2
CD74
CD86
GDI1
GFM1
IL21
MBP
PADI4
PPARA
PRSS1
PTPN3
S100A4
SIK2
ST6GAL1
TRAF2
AGPS
BAMBI
BMI1
CD1D
DUT
ELN
IL9
NOX4
OLR1
PAICS
SLC15A1
SRD5A1
TICAM1
YARS1
CALM3
FPGS
KPNB1
NADK
TFF1
TRADD
CD180
IL16
MSRA
OPN1SW
P2RY6
PDPN
PTMA
S100A11
ATP4A
ELF4
IL11
IL22RA2
LGALS9
LRSAM1
LY75
MCTP2
MLNR
RSAD2
SST
ATG12
BLVRB
ISG20
SLC30A1
CD1C
SFTPA2
CD1B
CEACAM7
CLEC4D
DNAH8
ZNF365
CSN3
FCRL6
LACC1
AHSP
CCL15
UCN
FOXK1
METTL9
TRIM56
VSTM1
ALG10B
PRSS57
SPRR2A
WFDC3
LYG2
WFDC12
C11orf65
WFDC5
OR5H2
WFDC8
HCP5
TRAC
WFDC11
WFDC10B
WFDC6
WFDC13
WFDC9
WFDC10A
MIR145
MIR503
MIR424
DEFB131B
MIR4516
MIR663A
DEFT1P2
CDB2
LEPQTL1
FGFR2
MAP2K2
PTPN11
INSR
MAP2K1
ABL1
ACE
CA2
DNMT1
EP300
HDAC4
ITGA2B
ITGB3
PPP3CA
ZAP70
ATP2A2
NGF
TERT
CAPN1
CD40
DPP4
GSTP1
ITGB1
MME
NTRK1
PAK1
SCD
ACTB
ASS1
CBS
COL1A1
EIF2AK2
GBA1
GGT1
GLS
HNF4A
IRAK1
KEAP1
NPC1
PLCB3
PLG
STK4
YWHAE
ABCA3
ACACA
ADORA2B
ANXA2
CYP1A1
FASN
GATA2
GLUL
GPI
IFNAR1
IL2RG
ITGAV
NFATC1
NQO1
PLCD1
PTK2B
RPS6KB1
STAT5A
TRPV1
XPO1
YWHAG
CAMK2G
CDKN1B
CTSC
CUL3
F8
FKBP1A
HCK
MFN2
MTR
NR4A1
PIK3C2A
PRKAA1
PTPN22
SIRT3
TYMP
VCL
ABCC8
ACTA2
ACTN2
ACTN4
AQP4
C1QA
C1R
C5
CCN2
CD59
CYP27A1
DHODH
EIF4EBP1
EPHA3
GCH1
GNAI1
HSP90B1
IL1R2
IL1RAP
KRT14
LDHB
MAP2K4
MST1
PLCB2
PLD2
SERPINH1
TGIF1
TNFRSF13B
USP8
YWHAB
YWHAH
YWHAZ
APAF1
AQP3
C1QC
CCKAR
CD34
CHRM1
CTSS
CYC1
DCLK1
DPAGT1
EIF5A
GFER
GLRA2
HLA-A
KLK6
LAMA1
LMAN1
MARS1
MAT1A
MSR1
NR3C2
NRP2
PFKFB3
PRDM16
PXN
SCP2
SLC22A4
SLIT2
SOX2
STK3
STS
THBS1
TOP2B
UBE2D3
VAV1
YWHAQ
AOX1
AQP7
AZGP1
BSG
C1QB
C9
CANX
CARD9
CD151
CD163
CD47
CD9
CFLAR
CIITA
CLPP
CORO1A
DTYMK
FOSL1
GNB1
HDC
HLA-DRA
HTT
IL10RB
INPP5D
KCNA3
LAMP2
MAOB
MECR
MEFV
OPA1
PIAS1
RAB5A
RAP1A
ROBO4
S100B
SELPLG
SI
SLC17A5
SLC2A5
TJP1
TNFSF10
UBE2D1
UGT1A9
UNC13D
ACP1
ADH4
CASP5
CD82
CRABP2
CRH
CX3CR1
CYP51A1
DAB1
E2F1
EIF2S1
FCN2
FOXP2
HLA-G
IL1RL2
ITIH4
LGALS1
MBD4
MDK
MTRR
MYO9B
NLRP1
NUP98
OPRD1
PDCD1LG2
PRL
PTPA
RELB
RPS3
SLC28A1
TAGLN
THBS4
TLE3
TRIM21
AASS
C4BPA
FFAR2
GLUD2
HRH3
HSPA4
HSPE1
MID1
MPI
NAAA
PROCR
PTAFR
SEC61A1
SLC26A4
SLC30A2
SLC31A1
TFDP1
UBE2D2
UBE2V1
AIM2
C4B
CA6
CEACAM6
CRABP1
DAAM1
DYNLL1
FCGR1A
FTSJ1
KLRK1
KRIT1
LAP3
MBD3
MMRN1
NOX3
PELI1
PIAS4
PYCARD
RNF168
SECISBP2
SH3KBP1
TNFRSF18
TRAF1
TRH
TRIM27
TRIM5
TRPM2
VPS11
APOBEC3G
BHLHE40
C5AR2
CCR9
CD68
CTRL
DECR1
GNG2
GUK1
IL17B
IL19
IMMT
ITGAE
MAP1LC3A
MBD2
MXI1
NAPSA
NUCB2
PARD3
PLEK
PRDX4
RAB1A
RBP2
SERPINB7
SETBP1
SP100
SRGN
UNC93B1
XK
ZBP1
ZFPM2
BRD8
CHAF1B
EBI3
EPG5
ERBIN
ESM1
HSPA14
HSPB2
IL37
ISCA2
KIR3DL2
LILRA2
OAS2
SH3RF1
SRM
TAX1BP1
THSD4
TRAPPC3
TRIM8
FMO2
GSDMD
ILVBL
INTS8
LILRB3
SAA4
SECTM1
AMY2A
API5
AQP6
CD52
DUSP19
HAS1
IL1F10
MSC
PSG1
TRIM14
UACA
VPS28
ZDHHC5
B3GNT7
ENGASE
IFNL1
JAGN1
LILRA1
LRMDA
MPP2
PITPNC1
RAB13
SP140
TMEM97
TPCN1
XRN1
ZFPM1
ABT1
ATP6V0E2
CD300C
CORT
CSNK1A1L
PELI3
PGPEP1
TAS2R38
ZG16B
CARD16
CCL23
DHRS11
GPR160
GZMK
ABRA
AKIRIN1
ASXL3
MUC12
MUC3A
PRAP1
SPSB2
PYM1
TAS2R43
TRIM50
FHIP2B
TMEM37
TTC36
RNASE9
TDRP
C19orf48
LYZL6
TUSC1
SPINT3
IGHG3
SEPTIN14
SPRR2F
SERPINA2
TERC
MIAT
MIR99AHG
IFNL4
MIR130A
MIR29A
MIR183
MIR195
MIR31
MIR202
MIR147B
NCF4-AS1
MIR665
OR5H8
USP17L9P
HFE-AS1
TRC-GCA24-1
IFN1@
XS
LOC106029312
LOC106694316
HNP1
LOC110351180
