# Supplementary material for: Dynamics of Th1/Th17 responses and antimicrobial pathways in leprosy skin lesions
Source: J Clin Invest. 2025 Jun 26;135(17):e190736. doi: 10.1172/JCI190736 (PMC12404764; doi:10.1172/JCI190736)
Supplement: Supplemental data set 3 [file jci-135-190736-s187.xlsx]

## Sheet: Datasets
GSE125943_Tlep vs. L-lep (padj<0.05; log2FC>0.5)	GSE125943_RR vs. L-lep (padj<0.05; log2FC>0.5)	GSE280021_T-lep vs. L-lep (padj<0.05; log2FC>0.5)	GSE280021_RR pre-MDT vs. L-lep (padj<0.05; log2FC>0.5)	GSE151528_66 final RR antimicrobial genes
A4GALT	A2ML1	KRT25	AWAT2	ADM
AACS	A4GALT	KRT71	CYP4F8	APP
AADAT	AACS	C19orf33	ROS1	B2M
AARD	AADAT	CYP27B1	AWAT1	CAMP
AASS	AARD	CCL17	PNPLA5	CCL1
AATK	ABCA10	IL26	ACSM6	CCL11
ABCA10	ABCA2	ORM2	AADACL3	CCL14
ABCA12	ABCA6	CYP24A1	ELOVL3	CCL18
ABCA2	ABCB4	NPFFR1	KRT79	CCL2
ABCA4	ABCC11	CSF2	KRT26	CCL20
ABCA6	ABCC8	DSG4	PDE6A	CCL21
ABCB9	ABHD17C	MMP12	SEC14L4	CCL22
ABCC11	ABI3BP	PIWIL1	MOGAT2	CCL26
ABHD17A	ABLIM1	CYP4A22	PKLR	CCL3
ABHD17C	ABLIM2	CMTM5	HSD3B1	CCL5
ABI3BP	ABTB2	OOEP	CAPN13	CD40LG
ABLIM1	ACAP1	CD1B	KRT4	CTSB
ABLIM2	ACAP3	IP6K3	ACSBG1	CTSD
ABO	ACE2	DRGX	KRT74	CX3CL1
ABTB2	ACHE	KRT27	NPFFR1	CXCL1
ACAD11	ACKR2	ALOX15	KRT85	CXCL10
ACADL	ACKR3	KRT79	IL26	CXCL12
ACAN	ACKR4	LCE3A	PM20D1	CXCL13
ACAP1	ACOT7	NDP	PRR9	CXCL14
ACAP3	ACOX2	SPACA4	THRSP	CXCL17
ACE2	ACR	ORM1	MOGAT1	CXCL2
ACHE	ACSL6	PKLR	SGK2	CXCL3
ACKR2	ACSM1	C1QL2	S100A7A	CXCL5
ACKR3	ACSS3	CHST6	KLK6	CXCL6
ACOT7	ACTA1	IGFL1	PNLDC1	CXCL8
ACOX2	ACTA2	CA9	CIDEA	CXCL9
ACP6	ACTC1	PCDH10	CYP27B1	CYBB
ACR	ACTG2	CCL1	ANGPTL8	CYP27B1
ACRV1	ACTL10	BMP3	CYP24A1	DEFB1
ACSL6	ADAM11	CD40LG	SERTM1	DEFB4A
ACSM1	ADAM15	MATN4	PLIN5	FLG2
ACSM3	ADAM19	PRR9	CSF2	GBP1
ACSS3	ADAM22	IL9R	MRAP	GNLY
ACTA2	ADAM33	SELE	GABRA4	GZMB
ACTL10	ADAMTS1	KRT32	RGS9BP	HAMP
ADAM11	ADAMTS10	ZNF683	SPACA4	IDO1
ADAM15	ADAMTS13	PIGR	SP9	IL26
ADAM19	ADAMTS17	SCGB3A1	LCN2	IL32
ADAM22	ADAMTS3	KLK14	SERPINA9	KLK5
ADAM33	ADAMTS4	KLK6	GPR20	KRT6A
ADAMTS1	ADAMTS5	SERPINE3	FA2H	LYZ
ADAMTS10	ADAMTS6	BPI	SELE	MMP1
ADAMTS13	ADAMTS7	CNTFR	MC5R	MMP2
ADAMTS15	ADAMTS9	FAM184B	MT1H	MMP3
ADAMTS17	ADAMTSL4	KRT74	HAO2	MMP8
ADAMTS3	ADARB1	SLC32A1	CYP4A22	MMP9
ADAMTS5	ADCY1	FRMPD2	CCL17	NPC2
ADAMTS6	ADCY2	FABP7	CA9	P2RX7
ADAMTS7	ADCY4	SORCS3	AIRE	PI3
ADAMTSL4	ADCY5	SEC14L4	IP6K3	PLA2G2A
ADAMTSL5	ADCY6	CIB3	CNTFR	POMC
ADARB1	ADGRA2	CD1E	CD40LG	PRF1
ADCY2	ADGRB1	ZNF648	LRP1B	RNASE6
ADCY4	ADGRB2	HBZ	PAX1	RNASE7
ADCY5	ADGRB3	TBX20	EMILIN3	S100A7
ADCY6	ADGRD1	ARL14	S100A7	S100A8
ADGRA2	ADGRG2	PLA2G2F	DNAH17	S100A9
ADGRA3	ADGRG5	SERPINA9	ZFR2	TAC1
ADGRB1	ADGRL1	EPGN	FADS2	TXN
ADGRB2	ADGRV1	IL22RA2	LINGO4	VDR
ADGRD1	ADIRF	SOX30	SGCG	XCL1
ADGRF4	ADM5	SH2D5	CHST6
ADGRG2	ADPRHL1	ANKRD2	ALDH1L1
ADGRL1	ADRA1A	HEPHL1	IL23R
ADGRL2	ADRA1D	PRODH	MLXIPL
ADGRL3	ADRA2A	FOXD3	ADRA1A
ADGRV1	ADRA2C	AIRE	CD1B
ADIRF	ADRB3	FAM151A	FASN
ADM2	AFAP1L2	MUSK	MATN4
ADM5	AFF2	CCR6	CDHR4
ADPRHL1	AFF3	C22orf23	MYBPC1
ADRA1A	AGAP1	SLC34A3	BPI
ADRA1D	AGBL4	ANKRD55	ACE2
ADRA2C	AGER	WIF1	LRG1
ADRB1	AGFG2	ACE2	GPT
ADRB3	AGR2	LTB	MYO7B
AFAP1L2	AGR3	NME9	KLK14
AFF2	AHDC1	SGCG	ANKRD55
AFF3	AIF1L	FGFBP2	NDP
AGAP1	AIPL1	LCE3D	DNASE1L2
AGBL2	AJUBA	S100A2	IDO1
AGBL3	AK1	IL13	PIGR
AGBL4	AK4	PAX1	NME9
AGER	AK7	DCST1	TDRD1
AGFG2	AKAP12	ATP2B2	GP1BA
AGR3	AKR1C1	LRP1B	IL9R
AHDC1	AKR1C2	PRAME	SCUBE1
AHNAK2	AKR1C3	PRSS22	MAS1
AIF1L	ALDH3B2	CAMP	IL21
AJUBA	ALDOC	ENHO	CLEC4F
AK1	ALKBH2	AKR1B15	DGAT2
AK4	ALOX12B	CCDC65	ASXL3
AK7	ALOX15	MT4	SYN2
AKAP6	ALS2CL	SIAH3	KLK10
AKR1C1	AMIGO1	SERPINA5	ZNF683
AKR1C2	AMOT	MUC16	NWD1
AKR1C3	AMOTL1	LINGO4	PROK2
AKR7A3	AMOTL2	HYAL4	HS6ST3
ALAS2	ANGPT1	AGR2	MT1G
ALB	ANGPTL1	C17orf99	STAB2
ALDH3A1	ANGPTL4	ASPG	XDH
ALDH3B2	ANGPTL5	GP1BA	NT5DC4
ALDH8A1	ANGPTL7	PITX1	PLA2G2F
ALDOB	ANK2	LGALS2	MUC16
ALKBH2	ANK3	MYOT	MGAT5B
ALKBH6	ANKEF1	SLC6A20	CUX2
ALOX12B	ANKK1	CD1A	MGAM2
ALOX15	ANKRD13B	KLK10	RORC
ALPK2	ANKRD22	FLRT1	ENTPD2
ALS2CL	ANKRD24	ZNF556	SERHL2
AMH	ANKRD30A	GFRA3	ZNF536
AMIGO1	ANKRD31	XDH	CYP2W1
AMN	ANKRD33B	TMEM163	MUC1
AMOT	ANKRD34C	CYP2W1	YBX2
AMOTL1	ANKRD35	DISP3	CCL13
AMOTL2	ANKRD53	GALR1	IL1A
AMT	ANKRD55	IL23R	ATP1A2
AMTN	ANKRD65	CCL13	ART3
ANGPT1	ANKS1B	TULP1	MYEOV
ANGPTL1	ANLN	ASIC2	LRRC10B
ANGPTL5	ANO1	LGI1	MAPK8IP2
ANGPTL7	ANO3	FGFBP1	PPP1R1A
ANK1	ANO4	SP8	S100A8
ANK2	ANO8	GPC5	OR2I1P
ANK3	ANO9	PKHD1	CYP4F3
ANKEF1	ANXA3	CCL22	FUT3
ANKFN1	AOC1	GFAP	ASPG
ANKK1	AOX1	ATRNL1	CTNND2
ANKRD13B	AP1M2	WNT7B	IL31RA
ANKRD16	APBA2	KRT72	SYNE4
ANKRD18A	APBB1	IDO1	SORCS1
ANKRD2	APCDD1	S100B	SLC25A48
ANKRD20A1	APCDD1L	FOXN1	ANKK1
ANKRD23	APOBEC2	HKDC1	PRSS22
ANKRD30BL	APOL1	CNFN	ATRNL1
ANKRD31	APOL3	SLC34A1	SPRR1B
ANKRD33B	APOLD1	ZAN	IDO2
ANKRD34C	APP	CACNA1I	PKNOX2
ANKRD35	AQP1	GPRIN2	CYP4Z1
ANKRD36	AQP3	CCR4	CACNA1I
ANKRD55	AQP4	KREMEN2	HS3ST6
ANKRD65	AR	PPY	PLEKHG4B
ANKS1B	ARC	RORC	PAX3
ANKS6	ARFGEF3	SLC44A4	CECR2
ANKZF1	ARHGAP20	BCL2L14	FRAS1
ANLN	ARHGAP23	COL22A1	MUSK
ANO1	ARHGAP32	TNNI3	TAS2R5
ANO2	ARHGAP33	XKR4	ACHE
ANO3	ARHGAP39	PROK2	HCAR1
ANO8	ARHGAP40	SYT8	LIPH
ANO9	ARHGAP42	ELOVL3	S100B
ANXA3	ARHGAP44	MAS1	NGF
ANXA8L1	ARHGDIG	B3GNT3	HOXC13
AOC1	ARHGEF1	OTX1	BCL2L14
AOC2	ARHGEF10	SLC6A2	FSD1
AP1M2	ARHGEF16	PGLYRP3	SLC1A2
APBA2	ARHGEF19	C6orf15	HS6ST2
APBB1	ARHGEF28	ENTHD1	PLEKHH1
APBB2	ARHGEF37	WNT7A	IL18RAP
APCDD1	ARHGEF39	ANKK1	ACSM3
APCDD1L	ARHGEF4	TMEM130	TMPRSS3
APOB	ARHGEF5	ART3	PDZK1IP1
AQP3	ARL4D	GRIN1	GPR37
AQP4	ARL9	MT1H	CPNE7
AR	ARMC12	FDCSP	PRAME
ARC	ARMC5	DPF1	PNLIPRP3
ARFGEF3	ARSF	MYBPC1	SLC44A4
ARGLU1	ARSJ	NRXN1	CD1E
ARHGAP20	ART3	PRIMA1	GLB1L2
ARHGAP23	ARVCF	GJB2	CCR6
ARHGAP29	ASAH2B	ACHE	PIEZO2
ARHGAP32	ASAP3	CCR10	SLC35F1
ARHGAP33	ASB11	KLK13	RIMS2
ARHGAP39	ASB16	CD207	ALOX15B
ARHGAP40	ASCL2	B3GALT2	KLHL31
ARHGAP42	ASCL4	IL3RA	CNFN
ARHGAP44	ASF1B	DLX3	S100P
ARHGEF1	ASIC2	OR2I1P	CYP4F22
ARHGEF10	ASIP	IL36G	GLB1L3
ARHGEF15	ASPA	CADM3	UPB1
ARHGEF16	ASPG	EMILIN3	TMEM236
ARHGEF17	ASPHD2	CLDN3	TMIGD2
ARHGEF19	ASPM	PGLYRP4	HMCN2
ARHGEF25	ASS1	SLC6A14	CRAT
ARHGEF26	ASTL	SLC1A2	LIPE
ARHGEF28	ASTN1	PLA2G4E	IL36G
ARHGEF33	ATF7IP2	AMIGO1	FAM83E
ARHGEF37	ATG9B	RNF225	ACER1
ARHGEF38	ATL1	TTLL6	RASAL1
ARHGEF39	ATN1	UNC13A	ABCB11
ARHGEF4	ATOH8	LEF1	FXYD2
ARHGEF5	ATP10B	PLA2G3	IL3RA
ARL4D	ATP12A	HS3ST6	FLT3LG
ARMC12	ATP13A5	ACSBG1	ARC
ARSJ	ATP6V1B1	PLD5	TAS2R3
ART3	ATP6V1C2	MB	GJB2
ARTN	ATP8B2	DNAH9	LTB
ARVCF	ATP8B3	COL28A1	DDX25
ASAH2B	ATRNL1	FCGBP	PITX1
ASAP2	AUNIP	TRIM10	CCL21
ASAP3	AURKB	TKTL1	DNAH9
ASCL4	AUTS2	KRT73	CCDC65
ASIC2	AVPR1B	LAMP3	WFDC2
ASNS	AXIN2	UNC5A	CCDC39
ASPA	B3GALT1	CPNE7	TMEM63C
ASPG	B3GALT2	MGAT5B	PNMA3
ASS1	B3GALT5	INA	TNFRSF25
ASTN1	B3GNT3	ART5	SLC44A3
ATAD3B	B3GNT9	GABRA4	ACOX2
ATF7IP2	B4GALNT1	CYP2C18	TMEM125
ATG9B	B4GALNT3	SPINK2	TM7SF2
ATL1	B4GALNT4	CYP4F22	OSBPL6
ATN1	B4GALT2	ZNF536	B3GNT3
ATOH8	BAAT	FSTL4	TVP23A
ATP10B	BACH2	CLEC4F	SEMA3E
ATP13A4	BAHCC1	ADRA1A	CRB2
ATP13A5	BAIAP2L1	HBEGF	HKDC1
ATP2A3	BAIAP2L2	TFF3	ITGB6
ATP2C2	BAIAP3	PSD2	DPF3
ATP6V1B1	BANK1	CRB2	LGALS2
ATP6V1C2	BARX2	KRT6B	XCR1
ATP7B	BATF3	FOLH1	TLCD1
ATP8B1	BBOX1	MTTP	ATG9B
ATP8B2	BCAR1	ALOX12B	CLDN4
ATRNL1	BCHE	TSPAN33	ATOH8
AUNIP	BCL11B	HOXC13	CLEC6A
AURKB	BCL2L10	C1orf226	TSPAN33
AUTS2	BCL2L14	MEGF11	FIGNL2
AVPR1B	BCL3	CRNN	DEGS2
AXIN2	BCL6B	RASAL1	IL22RA2
B3GALT2	BCL7A	SMIM22	CD6
B3GALT5	BCL9	LYPD2	PANK1
B3GAT2	BCL9L	RSPH14	ADAM33
B3GNT4	BCO1	CNNM1	TGM5
B3GNT9	BDKRB1	LY6G6C	NOVA1
B4GALNT1	BDKRB2	PLEKHS1	CCL20
B4GALNT2	BEND5	SLC34A2	CLEC10A
B4GALNT3	BEND7	PLCH1	LEF1
B4GALNT4	BEST4	RERGL	TMEM132B
B4GALT2	BEX1	SOX10	GPT2
BACH2	BEX2	MAPK8IP2	KCNIP2
BAG2	BFSP1	CBARP	ADAM19
BAHCC1	BHLHE40	MAT1A	CYP3A5
BAIAP2L1	BHMT2	FUT2	IRX4
BAIAP2L2	BIK	PLIN5	ABCA10
BAIAP3	BIRC3	LTA	LEPR
BARX2	BIRC5	HMCN2	CACNA1E
BATF3	BLID	TREX2	MARCKSL1
BBOX1	BLK	GALNT8	TREX2
BBS1	BMP1	PDE11A	P2RY14
BCAM	BMP2	IDO2	PRRG3
BCAR1	BMP4	CLDN4	TFF3
BCL11A	BMPR1A	THEM5	TMEM178B
BCL11B	BNC1	EPHA1	CAPN14
BCL2L10	BNIPL	COBL	TREML2
BCL2L14	BOC	CXCR5	LAMP3
BCL6B	BOK	FUT7	ESYT3
BCL7A	BOP1	EPHA10	NPAS2
BCL9	BPI	ZNF385B	SLC29A2
BCL9L	BRDT	KY	CGN
BCO1	BRIP1	OVOL1	P2RY12
BCR	BSPRY	ENTPD2	CH25H
BDH1	BTG1	HCAR1	RASSF10
BDH2	BTLA	ATP10B	TNFRSF4
BDKRB2	BUB1	ADAM19	CASS4
BDNF	BUB1B	DNASE1L2	CARMIL3
BEND5	BVES	GPR37	UGT8
BEND7	C10orf105	COL4A6	GRB7
BEST4	C11orf96	MARCKSL1	LCNL1
BEX2	C12orf57	LY6D	OTUB2
BFSP1	C12orf75	CLVS1	MOCOS
BHMT	C14orf132	FAM153A	LMTK3
BHMT2	C16orf89	MYOM3	ADGRB1
BIK	C17orf49	LGALS7B	CBFA2T3
BIRC3	C19orf33	PKP3	CLU
BIRC5	C1orf141	SLC23A1	CCL22
BLACAT1	C1orf159	CILP	CHI3L2
BLID	C1orf167	NECTIN1	PTGDS
BMP2	C1orf198	ZNF750	AMIGO1
BMP3	C1orf210	DPP6	PRDM16
BMP4	C1orf226	SOWAHA	GDPD3
BMPR1A	C1QL1	HSPB3	PDZD7
BNC1	C1QTNF1	POU3F1	TACR1
BNIPL	C1QTNF2	FUT3	CCR4
BOC	C1QTNF3	IL36RN	ANKRD22
BOK	C1QTNF4	CD6	ZNF366
BOLA1	C1QTNF5	CRLF1	TNF
BRINP2	C1R	SOWAHB	PCLO
BSN	C1RL	LAMC2	SLAIN1
BSPRY	C1S	SPIB	PTPRT
BTLA	C21orf58	TCTE1	LRRTM2
BUB1B	C2orf81	MYH14	CDHR2
BVES	C3	RAET1L	CLIC3
C11orf52	C3orf52	SP5	KCNJ2
C11orf96	C6orf132	EPPK1	SLCO5A1
C12orf57	C6orf141	SLC51A	USP43
C14orf132	C7orf57	KRT8	HSD11B1
C16orf54	C8G	GPR39	GCOM1
C17orf100	C8orf48	CITED4	SIGLEC10
C17orf49	C8orf88	MAL	GNAO1
C1orf116	C9orf50	PPP2R2C	FUT7
C1orf159	CA12	LCE5A	SEMA6A
C1orf167	CA13	BCO1	PHKG1
C1orf198	CA6	COL4A5	PLCH1
C1orf210	CA9	ADCY2	EPHA1
C1orf226	CAB39L	TMIGD2	CENPM
C1QTNF1	CACHD1	DDX25	TBX6
C1QTNF2	CACNA1A	GPR31	STAP2
C1QTNF3	CACNA1E	WNT3A	IGFBP5
C1QTNF4	CACNA1I	JUP	PLEKHB1
C1QTNF7	CACNA2D1	LARGE2	DSCAML1
C1R	CACNA2D2	DNAH17	IL21R
C20orf144	CACNB1	LYPD3	ADAMTS4
C20orf203	CACNB2	IL7R	ETV7
C21orf58	CACNB3	TGM1	PLEKHA7
C2CD4D	CACNG4	MGAM2	MED12L
C2orf15	CADM2	TRIM72	SUSD5
C2orf81	CADM3	TCF7	SMPD3
C3orf52	CADM4	DLX1	CLIC5
C6orf132	CADPS	RNF222	IL12RB2
C6orf141	CALML5	RXRG	SOCS1
C8G	CAMK4	SFN	CDA
C8orf48	CAND2	KRT7	RASGRP2
C8orf88	CAP2	BNC1	EBF4
CA1	CAPN15	PDZK1IP1	SYTL1
CA12	CAPNS2	C2CD4D	CYSLTR2
CA13	CARD14	G0S2	RUNDC3A
CA5B	CASK	WSCD2	PROX1
CA6	CASKIN1	SULT2B1	CD5
CA8	CASKIN2	RGS6	DCAF12L2
CA9	CASP12	ATG9B	MCF2L2
CAB39L	CASQ2	CRYBG2	NOS1AP
CACHD1	CASS4	KRT1	RIMBP3
CACNA1A	CASZ1	TMEM178B	SNED1
CACNA1B	CAV1	HAS3	ELMO3
CACNA1D	CAV2	CYP27C1	VSIG10L
CACNA1G	CBARP	PKNOX2	SGPP2
CACNA1I	CBFA2T3	PCLO	IL17RE
CACNA2D1	CBLC	CAPN14	AOC2
CACNA2D2	CBLN3	RAMP1	SUSD3
CACNB1	CBX4	OR2A7	SBK1
CACNB2	CBX6	PPP1R1A	EFCC1
CACNB3	CCBE1	VSIG8	LTA
CACNG4	CCDC102A	APBA2	GPR141
CADM2	CCDC113	PKP1	SPOCK2
CADM3	CCDC120	S100A14	MMP25
CADM4	CCDC148	FXYD3	RELN
CADPS	CCDC158	LGR5	TESMIN
CALB2	CCDC175	C10orf90	ACOT7
CALCB	CCDC183	CDHR2	GHRL
CALML3	CCDC28B	NPTX1	SLAMF1
CALML5	CCDC39	EPHX3	ARL9
CALML6	CCDC65	CARMIL3	TRABD2A
CAMK4	CCDC68	RASSF10	GPR52
CAMSAP3	CCDC74B	IL17B	AACS
CAND2	CCDC80	SGK2	CAMK2A
CAP2	CCDC85A	FAM222A	CCDC85C
CAPN12	CCDC85B	SUSD3	GPR27
CAPN14	CCDC85C	DNAJC22	ADD2
CAPN8	CCDC88B	ESYT3	DAPK2
CAPN9	CCDC89	GLB1L2	FSBP
CAPNS2	CCKAR	PRSS3	PLEKHG3
CAPS	CCL1	TNFRSF25	SLC25A22
CARD11	CCL13	TEKT2	AFDN
CARD14	CCL17	CCNO	ASPA
CASK	CCL19	NDRG2	DOC2B
CASKIN1	CCL20	ITIH3	LYVE1
CASKIN2	CCL21	NCR3	AKR1C1
CASP12	CCL22	TMEM45B	CFB
CASQ2	CCNA2	CCL21	TMPRSS13
CASS4	CCNB1	SCN5A	MBOAT2
CASZ1	CCNB2	GNAO1	HAPLN3
CATSPERB	CCND1	ZSWIM5	GNAZ
CAV1	CCNE2	SP6	ADM5
CAV2	CCNF	SLC6A9	ACP6
CBARP	CCR10	FAM83F	ANKLE1
CBFA2T3	CCR4	GLB1L3	MAP1LC3A
CBLC	CCR6	COL17A1	PIK3C2B
CBLN3	CCR7	HPCAL4	NDRG2
CBX2	CCSER1	KCNS1	GPR55
CC2D2A	CD164L2	KRT9	TENM1
CCBE1	CD19	CLU	TMEM229B
CCDC102A	CD1A	ZNF365	SRD5A1
CCDC102B	CD1B	DUOX1	DUSP5
CCDC113	CD1C	RRAD	E2F2
CCDC120	CD1E	ESRP2	KCNA3
CCDC122	CD2	CDSN	TNFSF14
CCDC136	CD207	IGSF9	ZNF711
CCDC148	CD226	SLC35F3	IL1B
CCDC157	CD248	IL23A	IPO4
CCDC175	CD320	ATP2C2	VAMP5
CCDC183	CD34	FAIM2	OBSCN
CCDC188	CD40	SLC35F1	GAREM2
CCDC28B	CD40LG	FXYD2	EXOC3L1
CCDC3	CD5	CCL19	YJEFN3
CCDC39	CD6	C3orf52	APOL3
CCDC40	CD96	IL17REL	CXCR3
CCDC57	CDC20	CIB2	IL7R
CCDC65	CDC25A	ACOT7	EPHX2
CCDC68	CDC25C	GRHL3	LRRC61
CCDC74A	CDC42BPG	CD5	TRPM6
CCDC80	CDC42EP1	ATOH8	BATF3
CCDC85A	CDC42EP2	NKD1	STX1A
CCDC85C	CDC42EP4	SDR9C7	HS3ST3B1
CCDC87	CDC42EP5	MCHR1	PTGES
CCDC88B	CDC45	C15orf48	TMEM200C
CCL1	CDC6	KRT5	PPA1
CCL13	CDCA2	SPTBN2	CMTM1
CCL17	CDCA3	CACNA1H	SLC22A3
CCL19	CDCA5	PI15	CHRNA10
CCL21	CDCA7	FRMD7	FAM124A
CCL22	CDCA8	CAMSAP3	OTUD7A
CCL28	CDH10	DLX5	IL27RA
CCM2L	CDH17	ANXA8	DTX4
CCNA1	CDH18	CP	CISH
CCNB1	CDH19	ATP1A2	ZNF239
CCNB1IP1	CDH20	IL17RE	ENPP1
CCNB2	CDH24	SPNS3	GPER1
CCND1	CDH3	KDF1	GDPD5
CCNE2	CDH4	NRG2	SLC16A13
CCNF	CDHR3	PTGDS	ZNF365
CCNI2	CDHR4	TRPA1	PRKAR2B
CCNL2	CDK1	USH1G	CDCA7
CCR10	CDK20	NECTIN4	TNK1
CCR4	CDK5R1	PLEK2	ANO9
CCR6	CDKL1	CMTM2	PATJ
CCR7	CDKN2C	ITGB6	RORB
CD164L2	CDKN2D	USP43	GRAP2
CD1A	CDON	PROM2	CHRNA5
CD1B	CDR2L	MST1R	TSPAN2
CD1C	CDT1	ZNF366	JAK3
CD1E	CDX1	PACSIN1	NAGS
CD2	CEACAM19	NIPAL4	GPR75
CD207	CEACAM6	SLC1A6	ZC3H12A
CD226	CEACAM7	GPER1	CYP26B1
CD248	CECR2	SLC5A2	CARD11
CD320	CELSR2	C1orf210	RIPOR2
CD34	CENPA	DEGS2	ZNRF1
CD40LG	CENPF	CGN	ABHD17C
CD5	CENPM	ARL9	NCDN
CD6	CENPU	AHRR	ASPHD2
CD96	CEP126	ASPRV1	FCHO1
CDC14A	CEP170B	DUOX2	CHST2
CDC20	CEP55	FAM83E	BBS1
CDC25A	CERKL	PRSS8	THEMIS
CDC42BPG	CERS3	KCNH3	MAP3K9
CDC42EP1	CES3	TTC39A	CLNK
CDC42EP4	CES4A	RDH12	GPR68
CDC42EP5	CFAP161	KLRG2	DNASE1
CDC45	CFAP221	PTGES	MYB
CDC7	CFAP43	RUFY4	ANKEF1
CDCA2	CFAP45	KIF1A	NCS1
CDCA3	CFAP57	CLIC3	SAMD10
CDCA5	CFAP69	PLEKHG6	MICAL3
CDCA7	CFAP73	PLEKHG4B	PDCD1LG2
CDH10	CFH	NEFL	AGFG2
CDH12	CFTR	FLT3LG	TESPA1
CDH13	CGB7	TMEM79	TMEM150B
CDH17	CGN	SOX15	WDR27
CDH19	CGNL1	IL17D	ASCL2
CDH20	CGREF1	CXCR3	SEMA4D
CDH24	CH25H	CBLC	ROBO3
CDH4	CHADL	CECR2	TRIM16
CDH6	CHAF1A	MMP28	CDC42EP4
CDHR1	CHAF1B	PLEKHN1	MICALL2
CDHR2	CHD3	GDPD3	MYCL
CDHR3	CHD5	VSIG1	RMI2
CDHR4	CHI3L2	RNF223	ZNF718
CDK1	CHL1	PHKG1	CDC25B
CDK15	CHRD	PLEKHH1	XKR6
CDK20	CHRNB2	FOXQ1	NLRC3
CDK3	CHRNB4	TMEM61	DGKA
CDK5R1	CHRNE	LRRC7	SLC39A14
CDNF	CHST2	STAP2	PARD6B
CDON	CHST3	SLC52A3	TSPOAP1
CDR2L	CHST4	HCAR2	NLRC5
CDS1	CHST6	CCR7	HTRA3
CDT1	CHTF18	EPN3	PRPF40B
CDX1	CIART	PDZD7	MICALL1
CEACAM19	CIB2	EVPL	C2CD2
CEACAM6	CIB3	C1orf167	ACTR3C
CEACAM7	CILP2	TVP23A	AUTS2
CECR2	CIT	ETV7	MMACHC
CEL	CITED4	PTPRF	TUT1
CELSR2	CKAP2L	XCR1	PLCG1
CENPM	CKAP4	FAM3B	NEMP2
CENPT	CKB	IRX4	CACNB1
CENPU	CKMT1A	FAAH2	CLSTN3
CENPV	CKMT1B	TMPRSS3	RBM14
CEP126	CKS1B	CELSR2	BCL11B
CEP170B	CLCA2	ELF5	CCNF
CERS3	CLCN2	F10	IKBKE
CES3	CLCNKB	FERMT1	TRANK1
CES4A	CLDN10	ANKRD35	RALGPS1
CFAP221	CLDN16	UCN2	MOB3B
CFAP43	CLDN3	LAD1	GFPT2
CFAP44	CLDN4	BICDL2	GPR157
CFAP45	CLDN5	NOS1AP	KCNA2
CFAP57	CLDN8	KCNK7	RFLNB
CFAP69	CLEC10A	C6orf132	C1RL
CFAP70	CLEC11A	FGFR4	IL15RA
CFAP73	CLEC14A	CALML5	SLC27A3
CFTR	CLEC3B	LMTK3	PRDM8
CGA	CLEC4C	COL26A1	ERP27
CGB7	CLEC4F	PCSK2	IGF2BP2
CGN	CLEC6A	FBXL16	UNC5CL
CGNL1	CLEC9A	SMCO2	CLEC1A
CGREF1	CLIC3	WFDC2	LPCAT4
CHAD	CLIC5	PSORS1C1	SOCS2
CHADL	CLMP	AJUBA	PIK3R3
CHAF1B	CLNK	SDK2	ZDHHC23
CHD3	CLSPN	RAB25	CRACR2A
CHL1	CLSTN3	FHDC1	RAB3IP
CHRD	CLTB	TACC2	CYB561D1
CHRM1	CLU	PPP1R13L	CRISPLD2
CHRNB2	CLVS1	TNS4	POLA2
CHRNE	CLVS2	DPF3	PASK
CHST2	CMA1	CNR2	NDRG1
CHST3	CMTM5	ALDH3B2	ATP2B4
CHST4	CNFN	DSP	TRMT44
CHST6	CNKSR1	TMEM184A	CCNL2
CHTF18	CNKSR2	EPOP	SYNJ2
CIB2	CNKSR3	RUNDC3A	BOLA1
CIT	CNN1	GBP6	C17orf67
CITED4	CNN2	CCDC85C	PCYOX1L
CKB	CNN3	TRIM29	LMTK2
CKMT1A	CNNM1	ALOX12	USP20
CKMT1B	CNR2	LYPD6B	BTN3A3
CKMT2	CNTFR	DGAT2	AP1G2
CKS1B	CNTN2	EBF4	LIMK2
CLCA2	CNTN3	LAMB3	DYNLL1
CLCN2	CNTNAP1	ALOXE3
CLCNKB	CNTNAP3	CYSRT1
CLDN15	COBL	PLLP
CLDN19	COCH	FADS6
CLDN3	COL11A2	IL12RB2
CLDN4	COL13A1	CDH3
CLDN8	COL15A1	SLC6A11
CLEC11A	COL16A1	FA2H
CLEC14A	COL17A1	FCER1A
CLEC1A	COL18A1	CPA4
CLEC2L	COL1A2	GRHL2
CLEC3B	COL21A1	SBK1
CLEC4F	COL22A1	ASXL3
CLEC9A	COL23A1	CD1C
CLIC3	COL27A1	ELF3
CLIC5	COL28A1	TMEM150C
CLNK	COL4A5	STAR
CLSTN2	COL4A6	CCR8
CLSTN3	COL5A3	CDHR1
CLTB	COL6A1	SPOCK2
CLU	COL6A2	FAM110C
CLVS1	COL7A1	S1PR4
CLVS2	COL9A1	FAM83G
CMA1	COL9A3	S100A16
CMTM5	COPZ2	SEMA4G
CMYA5	CORIN	DMRTA1
CNFN	CORO1A	ARHGEF16
CNKSR1	CORO2B	ELMO3
CNKSR2	CORO6	TNF
CNKSR3	CORT	HSD11B1
CNN1	COX4I2	NRTN
CNNM1	COX7A1	FSCN1
CNPY4	CP	FOXB1
CNR2	CPLX1	RAP1GAP
CNTF	CPNE6	PKP2
CNTFR	CPNE7	F12
CNTN2	CPS1	COL7A1
CNTN4	CPT1C	IL22RA1
CNTN6	CPZ	TMEM132B
CNTNAP1	CRABP2	VSIG10L
CNTNAP3	CRACR2A	PLEKHB1
CNTNAP4	CRB2	KRT14
COBL	CRB3	NCCRP1
COCH	CREB3L1	PRDM16
COL11A2	CRIP1	KRT10
COL13A1	CRIP2	PTPRZ1
COL16A1	CRISPLD1	LAMC3
COL18A1	CRISPLD2	IL18RAP
COL1A2	CROCC	NT5DC4
COL21A1	CRYAB	PLXNB3
COL22A1	CSDC2	TMEM40
COL23A1	CSF2	KCNN1
COL26A1	CSF3	PHF24
COL27A1	CSPG4	TNNT2
COL28A1	CSPG5	OSBPL6
COL4A5	CSRP2	PPP1R14C
COL4A6	CST3	CLEC6A
COL5A3	CTNNA3	CASS4
COL6A1	CTNNAL1	GJB6
COL6A2	CTNNBIP1	SLAIN1
COL7A1	CTNND2	SOD3
COL9A3	CTRC	HSPB7
COLQ	CTSG	TMEM139
COPZ2	CTSV	NELL2
CORIN	CTTN	TRPV3
CORO6	CUBN	DUOXA1
COX4I2	CUX2	SOX6
COX6B2	CX3CL1	RARG
CP	CXCL11	SLC39A2
CPA4	CXCL14	TRABD2A
CPLX1	CXCL17	MYEOV
CPNE7	CXCL9	SPINT1
CPT1B	CXCR1	S100P
CPZ	CXCR3	GPC1
CRABP1	CXCR5	ADIRF
CRABP2	CXCR6	BAIAP2L1
CRACR2B	CXorf65	NLRP10
CRB2	CYB561	CEP170B
CRB3	CYB5R2	ADD2
CREB3L1	CYP26B1	NTN1
CRIP1	CYP27B1	EPHB6
CRIP2	CYP2C18	RASGRP2
CRIP3	CYP2C8	F2RL1
CRISPLD1	CYP2C9	REM2
CROCC	CYP2E1	FXYD7
CRYAB	CYP2J2	MT1G
CSAD	CYP3A5	HR
CSDC2	CYP46A1	DMTN
CSF2	CYP4A22	MYRF
CSNK1E	CYP4F22	PPFIA3
CSPG4	CYP4X1	CLEC4C
CSRP2	CYP4Z1	LCE1A
CTNNA3	CYP7B1	ERBB3
CTNNAL1	CYS1	TMEM125
CTNNBIP1	CYSLTR2	ENDOU
CTRC	CYSRT1	RIMS2
CTRL	DAAM2	TGM5
CTSG	DAB2IP	RAX
CTSV	DACT2	PLEKHG5
CTTN	DACT3	MYH7
CUBN	DAPK2	B4GALNT3
CWH43	DBN1	NGEF
CXCL14	DBNDD1	MPP2
CXCL9	DCAF12L2	ARHGAP40
CXCR3	DCHS1	HLA-DQB2
CXorf65	DCHS2	GJB5
CYB561	DCLK1	SLC5A10
CYB5R2	DCN	PAK6
CYP27B1	DDR1	ADRA2A
CYP27C1	DDR2	EFS
CYP2C18	DDX25	KCNK1
CYP2C8	DEAF1	GABRQ
CYP2D6	DEFB1	ERICH6
CYP2D7	DEFB124	RIPOR2
CYP2E1	DEGS2	SMOC1
CYP2W1	DENND2A	FAM83H
CYP3A5	DENND6B	CDC42BPG
CYP46A1	DEPDC1	TMPRSS13
CYP4A22	DEPDC1B	LIPH
CYP4F12	DES	SEMA4B
CYP4F22	DGAT2	PNMA3
CYP4X1	DGKA	CACNA2D2
CYSLTR2	DGKB	SMIM5
CYSRT1	DHH	LRRC61
DAAM1	DHRS11	GPR55
DAB2IP	DHRS2	ITGB4
DACT2	DIAPH3	PITPNM3
DACT3	DIRAS2	RTN4RL1
DAPK2	DIRAS3	SLCO5A1
DAZL	DKK2	ADCY5
DBN1	DKK3	RIPK4
DBNDD1	DLC1	CUX2
DBNDD2	DLG3	NPAS2
DCAF12L2	DLG5	ANXA8L1
DCHS1	DLGAP3	C2CD4B
DCHS2	DLGAP5	CAPNS2
DCLK1	DLL1	AOC1
DCN	DLL4	FSD1
DCST1	DMC1	ENPP1
DCST2	DMD	WDR38
DDR1	DMGDH	CLEC10A
DDX25	DMKN	TNFRSF4
DDX51	DMPK	CAND2
DEAF1	DMRT2	AFDN
DEFB1	DMRTA1	TREML2
DEFB124	DMTN	CRB3
DEGS2	DMWD	GRAP2
DENND2A	DNAAF3	GJD3
DENND6B	DNAH11	OSM
DEPDC1	DNAH12	CNTN2
DEPDC1B	DNAH17	SLC28A3
DGAT2	DNAH3	DOK4
DGCR6	DNAH5	AP1M2
DGKA	DNAH6	LCE2C
DGKB	DNAH7	SDCBP2
DGKD	DNAH9	KCNA5
DHH	DNAJC22	GHRL
DHRS11	DNALI1	ANKRD33B
DIAPH3	DNASE1L2	RHOV
DIRAS2	DNM1	BMP7
DIRAS3	DOC2B	ARHGEF4
DKK1	DOCK6	ADM5
DKK2	DOCK9	AHNAK2
DKK3	DOK4	PTPN3
DLEC1	DPCD	ANXA3
DLG2	DPF3	CCNJL
DLG3	DPP4	GGT6
DLG5	DPPA4	ARFGEF3
DLGAP2	DPYSL3	CDC20
DLGAP3	DRAXIN	SCNN1A
DLGAP5	DRC3	MSC
DLL1	DRD4	OLFM2
DLX3	DRD5	ANO7
DLX4	DRGX	RNF39
DLX5	DSC3	RHOD
DMC1	DSCAML1	CXCR1
DMD	DSEL	ACER1
DMGDH	DSG2	TTC22
DMKN	DSG3	E2F2
DMPK	DSG4	CEACAM19
DMRT2	DTL	MYO3B
DMTN	DTX3	ZNRF3
DMWD	DUOX1	VIPR1
DNAH12	DUOX2	NAGS
DNAH2	DUOXA1	CASZ1
DNAH3	DUS3L	GPT
DNAH5	DUSP1	LYPD5
DNAH6	DUSP4	GOLGA7B
DNAH7	DUSP5	HES5
DNAH9	DUSP7	POU5F1B
DNAJC22	DUSP8	GJB3
DNALI1	DVL1	CYP4F3
DNASE1L2	E2F1	ARMC12
DNER	E2F2	TRIM16
DNM1	E2F7	COL23A1
DNMBP	E2F8	NPAS1
DOCK6	EBF1	GRIP2
DOCK9	EBF4	PROC
DOK4	ECE1	GRB7
DOK6	ECM1	LPAR3
DPF3	EDAR	IGSF3
DPP10	EDN2	P2RY14
DPP4	EDN3	EXOC3L1
DPYSL3	EDNRA	MCF2L2
DQX1	EFEMP1	B3GNT4
DRC3	EFEMP2	SLC5A5
DRD1	EFHC2	KCNK10
DRD5	EFNA1	CX3CL1
DRGX	EFNA3	PCSK1N
DSC3	EFNA5	ACKR2
DSCAML1	EFNB1	CAMK2A
DSEL	EFNB2	ABCB11
DSG2	EFNB3	C1QTNF7
DSG3	EFS	GPRC5C
DTL	EGFR	GPR68
DTX3	EGLN3	CNTNAP4
DUOX1	EGR4	IL27RA
DUOX2	EHD1	MARVELD2
DUOXA1	EHD2	FAM135B
DUSP7	EHF	PHLDA2
DUSP8	ELANE	MUC1
DVL1	ELAVL4	FLT4
DYNC2H1	ELF3	GPT2
DYNLRB2	ELMO3	CHI3L2
DZIP1	ELN	SEMA3F
E2F1	ELOVL4	TIGD3
E2F2	EMB	LMO1
E4F1	EME1	DCHS2
EBF4	EMID1	WNT10A
ECHDC2	EMILIN3	SPEG
ECM2	EML1	ARHGEF37
ECT2L	EMP2	EPHX2
EDAR	EMX2	MAP7D2
EDN2	EN1	LCNL1
EDNRA	ENHO	OCLN
EEF2K	ENKD1	EPHB3
EFCAB5	ENO4	FBXO27
EFCAB8	ENPP1	ERICH3
EFEMP2	ENPP2	RAPGEFL1
EFHC1	ENPP3	NRN1
EFHC2	ENPP5	HSD17B1
EFHD1	ENTPD2	SRCIN1
EFNA1	ENTPD3	SLC10A6
EFNA3	EPB41L4A	VSNL1
EFNA4	EPB41L4B	GZMM
EFNA5	EPB41L5	TACSTD2
EFNB1	EPCAM	C1orf116
EFNB2	EPGN	TUBB2B
EFNB3	EPHA1	ABLIM2
EFS	EPHA10	PTK6
EGFR	EPHA2	GAREM2
EHD1	EPHA4	TMEM238
EHD2	EPHA6	GNAZ
EHF	EPHB3	SMPD3
ELANE	EPHB4	TMEM54
ELAVL4	EPHX2	SLC22A3
ELF3	EPHX3	EPS8L1
ELF5	EPN2	PDF
ELL3	EPPK1	IL31RA
ELMO3	EPS8L1	PARD6G
ELN	EPS8L2	SCNN1G
EME1	ERBB2	CTSV
EME2	ERC2	FGFR2
EMID1	ERICH3	ARHGAP23
EMILIN3	ERICH5	IRF6
EML1	ERN2	BMP2
EML3	ERP27	MED12L
EMP2	ERVMER34-1	TFR2
EMX2	ESCO2	EPS8L2
EN1	ESPL1	FAM167A
ENDOU	ESPN	RAMP3
ENHO	ESPNL	VANGL2
ENKD1	ESRP1	FAM107A
ENO3	ESRP2	LAMA3
ENPP1	ESRRG	CLDN5
ENPP2	ETNK2	SORCS1
ENPP3	ETS1	SH3RF2
ENPP5	ETS2	ADGRV1
ENTHD1	ETV4	IGSF11
ENTPD2	ETV7	IL21R
ENTPD3	EVA1C	HLF
EPB41L4A	EVC2	TEAD3
EPB41L4B	EVPL	EGLN3
EPB41L5	EXO1	DKK3
EPCAM	EXOC3L1	SLAMF1
EPGN	EXOC3L2	ACSM1
EPHA1	EXOC3L4	TYRO3
EPHA10	EXTL1	STX1A
EPHA2	EYA4	CDX1
EPHA4	F10	GRHL1
EPHA6	F12	MKRN2OS
EPHB3	F13A1	CCDC120
EPHB4	F2RL1	RDH16
EPHB6	F2RL3	PLEKHA7
EPHX2	F3	TINCR
EPHX3	F7	KLK11
EPN2	FA2H	MYCL
EPN3	FAAH	EFCC1
EPPK1	FAAH2	TLCD1
EPS8L1	FADS6	KLF4
EPS8L2	FAIM2	CENPM
ERBB2	FAM107A	SLC29A2
ERBB3	FAM110C	GRID2IP
ERICH3	FAM110D	KLHDC9
ERICH5	FAM111B	NMU
ERN2	FAM117A	ELAVL4
ERP27	FAM124A	TESPA1
ERVMER34-1	FAM135B	NXPH3
ESCO2	FAM151A	CAMK4
ESM1	FAM153A	CHI3L1
ESPL1	FAM167A	SNX22
ESPN	FAM169A	DSCAML1
ESPNL	FAM171A1	ZSWIM4
ESRP1	FAM180A	HMSD
ESRP2	FAM180B	CYP4X1
ESRRG	FAM181B	RGS16
ESYT3	FAM186B	CLIC5
ETNK2	FAM221B	CHST2
ETS1	FAM222A	DDR1
EVA1C	FAM227A	SGPP2
EVC2	FAM229B	AXIN2
EVPL	FAM3D	ST6GALNAC1
EVPLL	FAM43A	WNT4
EXD3	FAM83B	SVEP1
EXO1	FAM83C	LTBP4
EXOC3L1	FAM83E	GATA3
EXOC3L4	FAM83F	CARD10
EXPH5	FAM83G	CACNA1E
EXTL1	FAM83H	GNLY
F10	FANCI	SOCS1
F12	FAT4	RPS21
F13A1	FBLN1	RASGRF1
F3	FBLN2	USP44
F7	FBLN5	CYSLTR2
FAAH	FBN1	RHOF
FAAH2	FBXL16	GRM2
FAAP20	FBXL22	RND2
FABP9	FBXL7	SIT1
FADS6	FBXL8	CISH
FAHD2B	FBXO17	LGI4
FAM107A	FBXO2	TRIM7
FAM110C	FBXO27	TK1
FAM117A	FBXO43	RND1
FAM118A	FCER1A	SOX8
FAM124A	FCGBP	PPL
FAM135B	FCHO1	TMEM132A
FAM151A	FCN3	SYTL1
FAM153A	FDCSP	PIK3C2B
FAM167A	FERMT1	IGSF9B
FAM169A	FETUB	EEF1A2
FAM171A1	FEZ1	PTPRT
FAM171B	FGD1	TUBA4A
FAM180A	FGD5	THBD
FAM180B	FGF13	KLHL35
FAM181B	FGF18	EPHA4
FAM186B	FGF2	TACR1
FAM193B	FGF22	KCNQ3
FAM221A	FGF9	MAP3K9
FAM221B	FGFBP1	EFNB2
FAM222A	FGFBP2	AOC2
FAM227A	FGFR1	LYZ
FAM229A	FGFR2	LMO7
FAM3D	FGFR3	SMAGP
FAM43A	FGFR4	EMID1
FAM83B	FHDC1	TMEM132C
FAM83C	FHL1	AKR1C2
FAM83E	FHL2	FLT3
FAM83F	FIBIN	DTX4
FAM83G	FIGN	SH2D3A
FAM83H	FIGNL2	PPP4R4
FAM98C	FILIP1	CCNA1
FANCD2	FILIP1L	ANK3
FANCI	FJX1	PPM1J
FANK1	FKBP10	SCN3B
FAT2	FKBP9	CYP2J2
FAT4	FLNB	RAB24
FAXDC2	FLNC	RPL23A
FBF1	FLRT1	ANO9
FBLN1	FLT3	SLC2A1
FBLN2	FLT3LG	CARD11
FBLN5	FLT4	EPHA2
FBLN7	FMOD	WWC1
FBN1	FOLH1	FBXO2
FBXL13	FOSL1	DUSP5
FBXL16	FOSL2	PIMREG
FBXL22	FOXB1	CBX2
FBXL8	FOXC1	LTB4R2
FBXO17	FOXD2	SDR42E1
FBXO2	FOXD3	BATF3
FBXO27	FOXF1	TFAP2C
FBXO43	FOXJ1	FAM124A
FCER1A	FOXL2NB	SAMD10
FCGBP	FOXM1	RGN
FCHO1	FOXN1	ASS1
FDCSP	FOXO6	GPR157
FERMT1	FOXQ1	TMEM171
FETUB	FOXS1	ZBTB7C
FEZ1	FRMD5	SLC44A3
FGD1	FRMD7	PKMYT1
FGD5	FRMPD2	TAP1
FGF11	FRRS1L	TMEM229B
FGF13	FSCN1	NCAM1
FGF18	FSD1	EGF
FGF2	FST	TSPOAP1
FGF22	FSTL1	RIMS3
FGF9	FSTL3	EFNA1
FGFBP2	FUT2	TMEM121
FGFBP3	FUT7	NRARP
FGFR1	FXYD1	FCHO1
FGFR2	FXYD3	SCO2
FGFR3	FXYD7	CYB5R2
FGFR4	FZD10	ASCL4
FHDC1	FZD8	TRAF4
FHL1	G0S2	NFE2
FHL2	GABBR1	C10orf95
FHL5	GABBR2	NTHL1
FIBIN	GABRA2	MOCOS
FIGN	GABRA4	JAG2
FILIP1	GABRB3	CDCP1
FILIP1L	GABRE	ADAMTS4
FJX1	GABRP	PRRG2
FKBP10	GAD1	RFLNB
FKBP9	GADD45A	C10orf105
FLNB	GALNT13	KLRB1
FLNC	GALNT16	CGNL1
FLRT1	GALNT18	RNF43
FLRT2	GALNT8	CARD14
FLT3	GAMT	TNK1
FLT3LG	GARNL3	ITIH1
FLT4	GAS1	CFAP73
FMOD	GAS2L1	CRIP1
FNBP1L	GAS6	BEND5
FNDC7	GATA2	MICALL1
FOLH1	GATA3	PDLIM4
FOLR1	GBP1	SLC16A8
FOXB1	GBP2	OTUB2
FOXC1	GBP4	PPA1
FOXC2	GBP6	HS3ST3B1
FOXD2	GCAT	ACOX2
FOXD3	GCK	PLEKHG3
FOXD4L1	GCNT4	HAPLN3
FOXF1	GDF5	ANO1
FOXI3	GDF7	C1orf115
FOXJ1	GDPD2	OTUD7A
FOXL1	GDPD3	IMPA2
FOXM1	GDPD5	CSPG4
FOXN1	GFAP	LRFN3
FOXO6	GFRA1	CH25H
FOXQ1	GFRA2	TNFRSF18
FOXS1	GFRA3	LILRA4
FPGT-TNNI3K	GGT5	RHBDL2
FREM2	GGT6	RORB
FRMD5	GGT7	NKX3-1
FRMD7	GHRL	TBX21
FRMPD2	GINS2	DNASE1L3
FRRS1L	GIPC3	TESMIN
FSCN1	GJA1	KCNJ14
FSIP2	GJA4	PHLDB3
FSTL3	GJB2	FASN
FUT2	GJB3	DEFB1
FUT7	GJB5	DNAJC6
FXYD1	GJB6	PLAC8
FXYD2	GJC2	LRRC8E
FXYD3	GJD3	FOXF1
FXYD7	GLB1L2	APOL3
FZD10	GLB1L3	PAGR1
FZD3	GLDN	CDT1
FZD6	GLI1	CYP2E1
FZD7	GLI2	AGFG2
FZD8	GLI3	IFFO2
G0S2	GLIS1	RAB3D
GABBR1	GLP1R	HIP1R
GABRA2	GLRA3	NPR2
GABRA4	GLRB	ITPR3
GABRE	GLS2	MFSD4A
GABRP	GLYATL1	ZC3H12A
GADL1	GLYATL2	PTPN13
GALNT13	GNA11	IL12B
GALNT16	GNA14	KCNJ12
GALNT18	GNA15	CES4A
GALNT8	GNAI1	PATJ
GALT	GNAL	MAGEE1
GAMT	GNAO1	MAP1LC3A
GARNL3	GNAZ	RSPO1
GAS1	GNG11	RAB19
GAS2L1	GNG12	APBB1
GATA2	GNLY	ERBB2
GATA3	GOLGA7B	CARMIL2
GCAT	GP1BA	CASTOR1
GCK	GPBAR1	HYAL1
GCNT4	GPC1	ATP13A4
GDF11	GPC2	ADGRB1
GDF5	GPC5	TPD52L1
GDF7	GPER1	RPS14
GDF9	GPM6A	NEURL1
GDPD3	GPR12	EFNA3
GDPD5	GPR132	N4BP3
GFRA1	GPR153	LDOC1
GFRA2	GPR157	KCNA3
GFRA3	GPR17	GPR132
GGT6	GPR173	KLHL25
GGT7	GPR182	NCS1
GHRL	GPR20	SRL
GINS2	GPR27	ADGRL1
GJA1	GPR3	SNTG2
GJA3	GPR31	DNALI1
GJA4	GPR37	ANK1
GJB2	GPR39	TMEM38A
GJB3	GPR55	TUFT1
GJB5	GPR68	CXCR6
GJB6	GPR78	EXOC3L4
GJB7	GPRC5A	CD2
GJC1	GPRC5C	TNKS1BP1
GJC2	GPRIN1	SLC25A22
GJD3	GPRIN2	P3H2
GK5	GPSM1	BCL11B
GLB1L2	GPSM2	HS3ST1
GLB1L3	GPT	CASKIN2
GLDN	GPT2	CBFA2T3
GLI1	GRAP	TSPAN11
GLI2	GRAP2	PHLDA3
GLI3	GRB14	IGSF21
GLI4	GRB7	KRTCAP3
GLIS1	GREB1L	C11orf96
GLP1R	GRHL1	IL2RA
GLP2R	GRHL2	PASK
GLRB	GRIA3	ACSM3
GLS2	GRID1	MATN2
GNA11	GRIK2	PARD3
GNA14	GRIK5	TTC9
GNAI1	GRIN1	ADRA2C
GNAL	GRIN3B	TCEA3
GNAO1	GRIP1	PLP1
GNAZ	GRIP2	LLGL2
GNG12	GRK7	SUSD5
GNLY	GRM2	ST14
GNRH1	GRTP1	TLE1
GOLGA7B	GSDMC	RAB11FIP5
GOLGA8A	GSDMD	UBE2C
GOLGA8B	GSN	GLS2
GP1BA	GSTA4	NEK2
GP5	GSTM2	GCOM1
GPC1	GSTM3	ARHGEF5
GPC2	GSTM5	TM7SF2
GPC5	GSTO2	SEMA6A
GPER1	GTSE1	ACTL10
GPLD1	GUCY2C	ABTB2
GPM6A	GULP1	GSTM3
GPR12	HAPLN3	SAPCD2
GPR132	HAS2	TNFSF14
GPR137C	HAS3	KAZALD1
GPR153	HBA1	C1orf56
GPR157	HBB	PLCD3
GPR17	HBG2	AK4
GPR173	HCAR1	GDF7
GPR182	HCAR2	BSPRY
GPR20	HDAC7	FOXL1
GPR27	HDC	KCTD1
GPR31	HECW1	MPP7
GPR37	HELLS	NXN
GPR39	HEPH	TMEM25
GPR55	HES1	VAMP5
GPR78	HES4	BATF2
GPR87	HEY1	GDPD5
GPRASP1	HEY2	EGR1
GPRASP2	HFM1	EPHB1
GPRC5A	HGD	FAM24B
GPRC5C	HHLA2	SCG3
GPRIN2	HIP1R	FIGNL2
GPSM1	HJURP	TFPI2
GPSM2	HKDC1	KANK3
GPT	HLA-DOB	CYP4F12
GPT2	HLA-DQB2	LIMD2
GRAMD1C	HLF	ASPHD2
GRAP	HMCN2	CTNNBIP1
GRAP2	HMGB2	RMI2
GRB14	HMGB3	MMP7
GRB7	HMHB1	BEX2
GREB1L	HMMR	PRR7
GRHL1	HMSD	BCL7A
GRHL2	HOGA1	BAIAP3
GRHL3	HOMER1	ACAP1
GRIA3	HOOK2	BFSP1
GRIA4	HOPX	DOC2B
GRID1	HOXA5	SLC27A3
GRID2IP	HOXA7	RPS29
GRIK1	HOXA9	PALD1
GRIK2	HOXB2	SLC25A23
GRIK5	HOXB3	MRPL23
GRIN1	HOXB5	KCNS3
GRIN3B	HOXB8	NEO1
GRIP1	HOXC11	RASSF7
GRIP2	HOXC4	GALNT4
GRK7	HOXC8	ZNRF1
GRM2	HOXD4	ANKLE1
GRTP1	HOXD9	TNFAIP8L3
GSDMC	HPD	KCNIP3
GSN	HPDL	OVGP1
GSTA4	HR	NLRC5
GSTM2	HRAS	THEMIS
GSTM3	HRH4	TCAF2
GSTM5	HS3ST1	ITIH5
GSTO2	HS3ST3B1	NRXN3
GTF2IRD2	HS3ST4	DGKA
GTPBP3	HS3ST6	SLC9A5
GTSE1	HS6ST3	EPN2
GUCY1A2	HSD11B1	GSTO2
GUCY2C	HSD11B1L	FMC1
GULP1	HSD17B1	PRKCZ
HAND2	HSPA12A	ZG16B
HAO1	HSPA12B	ADARB1
HAP1	HSPA2	SPNS2
HAPLN1	HSPA4L	AMOTL2
HAPLN3	HSPB2	PDZD4
HAS2	HSPB3	ADAM11
HAS3	HSPB7	USHBP1
HAUS7	HSPB8	GCAT
HBA1	HSPG2	WNT9A
HBA2	HUNK	TMEM200C
HBB	HYAL1	KANK1
HBEGF	HYAL4	CDK5R1
HBG2	HYDIN	SNCG
HCAR1	HYKK	GPRIN1
HCN3	ID1	PROSER2
HDAC7	ID3	REEP2
HDC	IDO1	SYDE2
HELLS	IDO2	CSRP2
HELT	IER3	TJP3
HEMGN	IFFO2	LYPD1
HEPH	IGDCC4	EPHB4
HES1	IGF2BP2	IL27
HES4	IGFALS	GRAP
HEY1	IGFBP5	DMC1
HEY2	IGFBP6	UHRF1
HFM1	IGFL1	MT1M
HHIP	IGSF1	IL17RC
HHLA2	IGSF10	SLCO2A1
HIF3A	IGSF3	CADM4
HIP1R	IGSF9	MICALL2
HJURP	IGSF9B	SLC25A10
HKDC1	IL11RA	MID2
HLA-DQB2	IL12B	RPS28
HLF	IL12RB2	SELENOM
HMCN2	IL13RA2	RTKN
HMSD	IL15RA	P2RY12
HOGA1	IL17C	VSTM2L
HOMER1	IL17D	SCARA3
HOMER2	IL17RC	COX4I2
HOOK1	IL17RE	MORN3
HOOK2	IL17REL	ARHGEF28
HOXA10	IL18R1	MMP25
HOXA13	IL18RAP	TRAF1
HOXA3	IL1RAPL1	MOB3B
HOXA4	IL1RAPL2	BOK
HOXA5	IL20	ASPA
HOXA6	IL21	TWIST2
HOXA7	IL21R	MRPL12
HOXA9	IL22RA1	SPN
HOXB13	IL22RA2	ARL4D
HOXB2	IL23A	BIRC5
HOXC10	IL23R	POU6F1
HOXC11	IL26	MYBL2
HOXC12	IL27RA	GALNT18
HOXC13	IL2RA	GNAL
HOXC4	IL31RA	ROBO2
HOXC6	IL34	MAP3K6
HOXC9	IL36G	CDC42EP4
HOXD9	IL36RN	ITGB7
HPCAL4	IL7R	BCL9L
HPDL	ILDR2	NDRG1
HPX	IMPA2	FAM117A
HR	IMPG2	ATP2A3
HRCT1	INAFM1	HOMER2
HRH4	INHBB	ACSL6
HS3ST1	INPP1	ARSI
HS3ST3B1	INSC	CDCA7
HS3ST5	INSM1	MAST4
HS3ST6	IP6K3	EVC2
HS6ST3	IPPK	EVA1C
HSD11B1	IQCH	TROAP
HSD11B2	IQCJ-SCHIP1	RERG
HSD17B1	IQGAP3	IGSF22
HSPA12A	IQUB	BOLA1
HSPA12B	IRF1	RHPN1
HSPA2	IRF6	PLCD1
HSPA4L	IRGM	MYC
HSPB2	IRS1	C2orf15
HSPB3	IRS4	ARHGAP32
HSPB7	IRX1	HSPB8
HSPB8	IRX2	SLC22A23
HSPG2	IRX3	PTPRK
HTR3A	IRX4	FOXO3B
HUNK	IRX5	RPL31
HYAL4	IRX6	PCDH1
HYDIN	ISL1	ARVCF
HYKK	ISLR	CCND1
HYPK	ISM1	ARHGAP39
ICA1L	ITGA2	SH3BP4
ID1	ITGA7	FAM169A
ID3	ITGA9	RGS14
ID4	ITGB4	EHD1
IDO1	ITGB6	LCK
IDO2	ITGB7	MICAL3
IDUA	ITGB8	ROBO3
IFFO2	ITIH1	ART4
IFT140	ITIH3	TBC1D10C
IGDCC4	ITIH5	CD3D
IGF2BP2	ITPKA	HLA-DOB
IGFALS	ITPR3	RIMBP3
IGFBP5	ITPRIP	TRIM62
IGFL1	IVL	AACS
IGFL4	JAG1	CD96
IGFN1	JAG2	CELSR1
IGSF1	JAK3	FJX1
IGSF10	JAM3	SIPA1L3
IGSF3	JPH1	ST8SIA1
IGSF9	JPH2	PRDM8
IGSF9B	JUP	HCAR3
IL11RA	KANK1	SAC3D1
IL12RB2	KANK2	TJP2
IL13	KANK3	ASCL2
IL13RA2	KAZALD1	C8G
IL17B	KAZN	TUT1
IL17D	KBTBD11	RASAL3
IL17RD	KBTBD12	JAG1
IL17RE	KCNA1	RHOH
IL17REL	KCND3	DRC3
IL18R1	KCNG1	PPP1R13B
IL18RAP	KCNG3	ABHD17C
IL1RAPL1	KCNH2	CEP72
IL1RAPL2	KCNH3	GBP1
IL1RL2	KCNH8	OCIAD2
IL2	KCNIP3	NR2F6
IL20RA	KCNJ12	RDH13
IL21R	KCNJ2	EMP2
IL22RA1	KCNJ3	NCDN
IL22RA2	KCNK1	C12orf57
IL23A	KCNK10	NAALADL1
IL23R	KCNK17	CCDC28B
IL26	KCNK5	PSMB9
IL27RA	KCNK7	ECSCR
IL31RA	KCNN1	SEMA4C
IL34	KCNQ3	CDC45
IL36G	KCNQ4	PDCD1LG2
IL36RN	KCNRG	VEGFC
IL7R	KCNS3	LRIG1
ILDR2	KCTD11	CHAF1B
IMPA2	KCTD14	VWA7
IMPG2	KCTD15	STARD10
INAFM1	KCTD17	CNKSR3
INSC	KDF1	CRIP2
IP6K3	KDR	PSAT1
IPPK	KHDRBS2	NLRC3
IQCA1	KIAA0408	PRRT3
IQCC	KIAA1549	PLCG1
IQCH	KIAA1614	ALOX5AP
IQGAP3	KIAA1671	AURKB
IQUB	KIF11	SMO
IRAK1BP1	KIF12	ANKRD22
IRF2BP1	KIF14	TEAD4
IRF6	KIF15	PLEKHH3
IRGM	KIF18A	RTN1
IRS1	KIF18B	DUSP7
IRS4	KIF20A	PROCR
IRX1	KIF22	WEE1
IRX2	KIF23	IFITM1
IRX3	KIF26A	CYP26B1
IRX4	KIF2C	PPP1R3F
IRX5	KIF4A	S1PR1
ISM1	KIF5A	ACP6
ISYNA1	KIF5C	HSD11B1L
ITGA10	KIF7	RYR1
ITGA2	KIF9	PYCR3
ITGA7	KIFC1	PLCH2
ITGA9	KIFC2	OLFM1
ITGB1BP2	KIRREL3	MAOB
ITGB4	KIT	CBLN3
ITGB6	KLC2	RIN1
ITGB8	KLF10	WASF3
ITIH1	KLF14	SHF
ITIH3	KLF4	ALDOC
ITIH5	KLF5	BMP4
ITPKA	KLHDC7B	PAK4
ITPR3	KLHDC9	CKLF
IZUMO4	KLHL23	CYB561D1
JAG1	KLHL25	CORO1A
JAG2	KLHL29	NUDT8
JAKMIP3	KLHL35	LBH
JAM3	KLK10	C17orf100
JMJD7	KLK13	GINS2
JMJD7-PLA2G4B	KLK8	PRDX2
JPH2	KLRB1	KIAA1671
JUP	KRBA1	PIAS3
KALRN	KRBOX1	KCNN4
KANK1	KREMEN1	IPPK
KANK2	KREMEN2	MGAT3
KANK3	KRT14	PRPF40B
KAT2A	KRT15	DGKG
KAZALD1	KRT16	ARHGEF39
KAZN	KRT17	CDKN2D
KBTBD12	KRT18	TMEM158
KCNA1	KRT19	C6orf226
KCNAB3	KRT32	C1RL
KCND3	KRT34	INPP5J
KCNG3	KRT39	ICAM3
KCNH2	KRT5	NDUFA11
KCNH3	KRT6A	NOP53
KCNH8	KRT6B	CNTNAP1
KCNIP3	KRT6C	FANK1
KCNJ12	KRT7	LYVE1
KCNJ14	KRT78	XKR6
KCNK1	KRT8	USP20
KCNK10	KRT80	LRRC56
KCNK17	KRT82	SKI
KCNK5	KRT83	SLC35F2
KCNK7	KRTAP11-1	PRKD2
KCNN1	KRTCAP3	GPRASP1
KCNQ3	KRTDAP	KIF5C
KCNQ4	KSR1	RANGAP1
KCNRG	KY	IL34
KCNS1	LAD1	BDH1
KCNS3	LAMA3	EFNB1
KCNT2	LAMB2	PSME2
KCTD1	LAMB3	ZNF853
KCTD15	LAMC2	SMAD7
KCTD16	LAMC3	CLSTN3
KDF1	LAMP3	ZNF483
KDM5B	LAPTM4B	DAPK2
KDR	LARP6	SEC14L2
KHDRBS2	LBH	DYNLL1
KIAA0408	LCAT	E2F1
KIAA1549	LCE3A	MAPKBP1
KIAA1614	LCE3D	SMCO4
KIAA1671	LCN2	SNTA1
KIF11	LCNL1	TSPAN9
KIF12	LDB3	ESPL1
KIF18B	LDOC1	OIP5
KIF20A	LEF1	FGD5
KIF21A	LGALS2	IL32
KIF22	LGI1	TMEM266
KIF23	LGI4	CLEC1A
KIF26A	LGR4	CCNB1
KIF27	LGR5	SIGLEC10
KIF2C	LHCGR	BACH2
KIF4A	LIF	GEMIN4
KIF5A	LIFR	TRPT1
KIF5C	LIMA1	RBP5
KIF7	LIMCH1	CACNB1
KIF9	LIMD2	COL27A1
KIFC1	LIMK2	IKBKE
KIFC2	LINGO4	ALS2CL
KIR2DS4	LIPC	GGT7
KIR3DL1	LIPG	POPDC2
KIRREL3	LIPH	PBXIP1
KIT	LLGL2	IGF2BP2
KL	LMNA	LSR
KLC2	LMNB1	TRIM46
KLF4	LMO1	SYNPO
KLF5	LMO7	GPR141
KLF8	LMOD1	CCDC102A
KLHDC9	LMTK3	DOCK9
KLHL17	LMX1A	TESC
KLHL23	LMX1B	SPAG8
KLHL25	LOX	CDCA2
KLHL29	LOXL1	PGAP2
KLHL3	LOXL4	SLC2A4RG
KLHL32	LPAR1	KRBA1
KLHL35	LPAR4	IRF1
KLHL4	LPIN3	KIFC1
KLK10	LRFN3	FRMD8
KLK11	LRFN5	RPS16
KLK13	LRIG1	P2RY6
KLK6	LRIG3	DUSP14
KLK7	LRP1B	CLCN2
KLK8	LRP2	PCBP4
KLRB1	LRP4	MYB
KLRC3	LRP5	CDC42EP1
KLRF1	LRP6	PLCXD1
KLRG2	LRRC1	ZNF296
KNDC1	LRRC10B	DHCR24
KRBA1	LRRC17	KREMEN1
KRBOX1	LRRC18	CD247
KREMEN1	LRRC2	LZTS1
KREMEN2	LRRC20	PPT2
KRT14	LRRC43	EFNA4
KRT15	LRRC45	CENPA
KRT17	LRRC49	FUT1
KRT18	LRRC55	CCNB2
KRT19	LRRC56	SYCE1L
KRT33B	LRRC61	RAI1
KRT34	LRRC7	RPLP2
KRT39	LRRC75B	PTGS1
KRT5	LRRC8A	TAP2
KRT6B	LRRC8E	SLC16A13
KRT7	LRRIQ1	HSPA1B
KRT72	LRRN1	AGAP2
KRT73	LRRN4CL	CYP2S1
KRT74	LRRTM1	CLNK
KRT75	LRRTM4	FBXW9
KRT78	LSAMP	RAB33A
KRT8	LTB	RPS19
KRT80	LTB4R	TTC39C
KRT85	LTB4R2	NBL1
KRTAP1-1	LTBP1	CYFIP2
KRTAP1-3	LTBP3	PRKAR2B
KRTAP1-5	LTF	ETNK2
KRTAP16-1	LTK	AK8
KRTAP19-1	LURAP1L	OBSCN
KRTAP2-2	LUZP2	FAM110A
KRTAP3-1	LY6D	TMCC2
KRTAP3-2	LY6K	TFAP2E
KRTAP3-3	LYNX1	GSN
KRTAP4-1	LYPD1	MCM7
KRTAP4-12	LYPD2	ANO8
KRTAP4-6	LYPD3	MAP4K1
KRTAP5-7	LYPD5	TOMM7
KRTAP9-3	LYPD6	ZNF711
KRTAP9-9	LYVE1	RPL37A
KRTCAP3	MACROD1	RPS27A
KRTDAP	MACROD2	STXBP6
KSR1	MAD2L1	LMTK2
KY	MAGEE1	SNRPB
LAD1	MAGEF1	QPCT
LAMA3	MAGI1	TMEM160
LAMA5	MAL	C16orf54
LAMB2	MAL2	LRRC20
LAMB3	MAMLD1	KCTD11
LAMB4	MAMSTR	EMG1
LAMC2	MAN1C1	ITPR1
LAMC3	MANSC1	S100A4
LAMP3	MAOB	CDCA4
LAPTM4B	MAP1A	BCR
LARP6	MAP1B	TNFRSF10A
LAT	MAP1LC3A	IL15RA
LBHD1	MAP3K6	POLA2
LCAT	MAP3K7CL	TRAF3IP2
LCE3A	MAP4K1	ERP27
LCE3D	MAP6	ATXN7L2
LCN2	MAP7D2	MCM2
LCNL1	MAPK11	ZNF862
LDB2	MAPK8IP1	RPL13A
LDB3	MAPK8IP2	TIFAB
LDHC	MARCKSL1	ATP8B2
LDLRAD2	MARK1	SVIL
LDLRAP1	MAS1	RPIA
LDOC1	MASP1	SNPH
LEF1	MAST4	UCP3
LENG8	MAT1A	ASB6
LFNG	MATN2	CDCA3
LGALS2	MATN4	DLG3
LGI1	MB	TMEM97
LGI4	MBOAT2	CYB561
LGR4	MC5R	RIC3
LGR5	MCAM	CDCA5
LHCGR	MCC	IFNLR1
LHX2	MCF2L	SEMA4D
LIF	MCF2L2	CERS4
LIMA1	MCM10	CNN2
LIMCH1	MCM2	NOP16
LIMD2	MCM4	NT5DC3
LIME1	MCM7	TRAF2
LIMS2	MDFI	SH3GLB2
LIN7B	MDH1B	KSR1
LINGO1	MED12L	JAK3
LINGO4	MEGF10	MPRIP
LIPC	MEGF11	NET1
LIPH	MEGF6	RPS3
LIPK	MEI4	SH2D3C
LIX1	MEIOB	SHISA4
LLGL2	MEIS1	CA13
LMNA	MEIS2	PEX6
LMO7	MELK	ACER2
LMOD1	MEP1B	RPL35A
LMTK2	MET	SNX20
LMTK3	METTL24	VPS51
LMX1A	MEX3D	RPSA
LMX1B	MFAP4	PSD4
LONRF2	MFGE8	YDJC
LOX	MGAM2	CTTN
LPAR1	MGAT5B	USP35
LPAR3	MIA	FLNB
LPAR4	MICAL3	CSRNP1
LPIN3	MICALL2	LIMK2
LRCH2	MID1	TPRN
LRCOL1	MID2	PARD6B
LRFN1	MIPOL1	ROBO1
LRFN3	MKI67	GNA14
LRFN5	MLF1	TMEM204
LRIG1	MLIP	ADAM15
LRIG3	MMP12	AGER
LRIT3	MMP15	SH3BP1
LRP1B	MMP17	RAB40C
LRP2BP	MMP23B	PML
LRP4	MMP24	CRACR2A
LRP5	MMP25	PODXL2
LRP6	MMP27	RINL
LRRC1	MMP28	SCRIB
LRRC10B	MMP7	STOML1
LRRC17	MN1	GPSM1
LRRC18	MND1	RPS18
LRRC2	MNS1	NDE1
LRRC20	MOB3B	GTF2IRD2B
LRRC36	MOCOS	SBF1
LRRC45	MOK	MORN1
LRRC49	MORC4	CDK20
LRRC4B	MORN3	SUN2
LRRC56	MPDZ	TRIP13
LRRC7	MPP2	ATP2B4
LRRC75B	MPP3	CCDC85B
LRRC8E	MPP7	MKI67
LRRIQ1	MPPED2	CDCA8
LRRTM1	MPZ	TNFRSF8
LRRTM4	MPZL2	IGSF8
LSAMP	MRGPRE	ULK1
LSMEM1	MRGPRF	LDLRAP1
LSMEM2	MRGPRX2	AFAP1L2
LTB	MROH6	RPL13
LTB4R	MS4A1	DENND6B
LTB4R2	MSC	CBR3
LTBP1	MSRB3	CLSTN1
LTBP3	MST1R	FAM43A
LTBP4	MSTN	NR2C2AP
LTF	MSX1	CHMP7
LTK	MT1A	RPL27
LUC7L3	MT1E	SOCS2
LURAP1L	MT1G	TMEM14A
LUZP2	MT1H	C17orf67
LYNX1	MT1M	NLRX1
LYPD1	MT1X	DMWD
LYPD2	MT2A	KIF4A
LYPD3	MTFR2	PUSL1
LYPD5	MTMR11	CBX7
LYPD6	MTMR7	PYGO2
LYSMD1	MTTP	PMM1
LYSMD4	MUC1	PFKP
LYVE1	MUC16	FGFR1
LZTS1	MUCL1	IER2
MACROD1	MUSK	PLEKHF1
MACROD2	MXD3	FANCE
MAGEE1	MXRA7	KIF18B
MAGEE2	MYB	NR3C2
MAGEF1	MYBL2	FBL
MAGI1	MYBPC2	LLGL1
MAGI3	MYCL	RPL41
MAL	MYEF2	MAPK11
MAL2	MYEOV	RFTN1
MALRD1	MYH11	PXYLP1
MAMDC2	MYH14	KIF2C
MAMLD1	MYH7	SLC2A6
MAMSTR	MYH7B	MZT2B
MANSC1	MYL3	TPX2
MAOB	MYL9	PLK1
MAP1A	MYLK	PELP1
MAP1B	MYO18B	TSSC4
MAP1LC3A	MYO3A	MMACHC
MAP3K10	MYO3B	CAVIN3
MAP3K6	MYO5B	FAAH
MAP3K7CL	MYO7B	TST
MAP6	MYOCD	RPLP1
MAP7D2	MYOM3	RGS9
MAPK11	MYOT	BIRC3
MAPK15	MYRF	PDLIM2
MAPK8IP1	MYT1L	SCARF1
MAPK8IP2	N4BP3	NUDT16L1
MAPK8IP3	NAALAD2	HOOK2
MAPKBP1	NAALADL2	TMEM185A
MAPT	NACAD	PSMB8
MARCKSL1	NAGS	RPL39L
MARK1	NANOS1	MZT2A
MARVELD2	NAP1L2	WDR4
MARVELD3	NAP1L3	LAGE3
MASP1	NAP1L5	SPINT2
MAST1	NAT14	TSEN54
MAST4	NAV3	ADGRG1
MATN2	NBL1	RPL18A
MATN4	NCALD	LYSMD4
MB	NCAM1	FAM53A
MBOAT2	NCAM2	MAP4K2
MC1R	NCAPG	BAG3
MCAM	NCCRP1	SMAD1
MCC	NCDN	HJURP
MCF2L	NCK2	CKS1B
MCF2L2	NCKAP1	ZNF287
MCM7	NCR3	PAFAH1B3
MDFI	NCS1	SNX33
MDH1B	NDC80	CCNF
MED12L	NDFIP2	MICAL2
MEGF10	NDN	MFGE8
MEGF11	NDP	LRRC8A
MEGF6	NDRG1	ASF1B
MEIOB	NDRG2	NFKBIE
MEIS1	NDRG4	TMEM116
MEIS2	NDUFA4L2	RET
METAP1D	NEBL	RALGPS1
METRN	NEIL1	DHRS11
MEX3A	NEK11	LRRC14
MEX3B	NEK2	RPL18
MEX3D	NEK5	MCAT
MFAP3L	NELL2	FBXL8
MFAP4	NEO1	GADD45G
MFAP5	NES	RUNX3
MFGE8	NET1	ABCA3
MFSD2B	NEURL1	XYLT2
MGAM2	NEURL2	GTSE1
MGAT5B	NFASC	TRANK1
MIA	NFATC4	ZBTB7B
MIB2	NFE2L3	RAB11FIP4
MICAL3	NFIB	TMEM200A
MICALL2	NFIX	NFKB2
MICU3	NFKB2	ZNF668
MID1	NFKBIA	POLE
MID2	NFKBIZ	MEN1
MIPOL1	NGF	PPP1R35
MKRN2OS	NIM1K	RPL21
MLIP	NIPAL4	BICDL1
MMP12	NKAIN1	PBX4
MMP15	NKAIN2	ZFPM1
MMP16	NKD1	SEMA4F
MMP17	NKPD1	HMGA1
MMP23B	NKX3-1	WDR59
MMP24	NLGN1	POMK
MMP25	NLRC5	PHLPP1
MMP27	NME5	DEAF1
MMP28	NME9	HECW2
MMP7	NMNAT2	SPAG5
MN1	NMUR1	LRFN1
MND1	NNAT	RRAS2
MNS1	NOCT	MRPL14
MOB3B	NOL4	RPS15
MOCOS	NOS1AP	CLCF1
MOK	NOS2	MAPK13
MORC4	NOS3	HRAS
MORN1	NOTCH3	IL18R1
MORN3	NOTUM	CBX6
MOV10L1	NOXO1	RRAS
MPDZ	NPAS2	STX1B
MPP2	NPAS3	FAM50B
MPP3	NPDC1	NMNAT3
MPP7	NPFFR1	ZNF598
MPPED1	NPNT	ENO3
MPPED2	NPPC	NIPSNAP1
MPRIP	NPR1	ACTR1B
MPZ	NPR2	ZDHHC1
MPZL3	NPTX2	ZNHIT2
MRGPRF	NPTXR	TMEM63B
MRGPRX2	NPY5R	SLC41A1
MRI1	NR1D1	GMEB2
MROH6	NR2F6	TRIM28
MRPL38	NR3C2	WDR54
MS4A2	NR4A1	AMER1
MSC	NR4A2	TTC12
MSH4	NRARP	UNC119
MSI1	NRG1	RPL3
MSRB3	NRG2	PRDM11
MSS51	NRIP2	EEF2K
MST1	NRN1	SYNE2
MST1R	NRSN2	SMARCD2
MSX1	NRTN	UCK2
MSX2	NRXN1	SFXN1
MT1M	NRXN3	MYO18A
MTA1	NSG1	UNC119B
MTCL1	NSUN7	RUSC1
MTERF2	NT5DC4	DHCR7
MTERF4	NT5E	DGCR2
MTMR11	NTF3	APOL1
MTMR7	NTF4	CCDC88B
MTTP	NTHL1	TSKU
MTUS2	NTN1	FAU
MUC1	NTN3	TWNK
MUC12	NTN4	PSMG3
MUC15	NTRK2	KDM8
MUC16	NTS	KLC2
MUC5B	NUB1	RPL28
MUC8	NUDT8	B3GAT3
MUSK	NUF2	LSM7
MXD3	NUSAP1	SLC27A5
MXRA7	NXPE2	TATDN2
MYB	NXPH3	INO80C
MYBL1	NXPH4	CCR2
MYBL2	NYAP1	PCNX2
MYBPC2	NYAP2	PTTG1
MYCBPAP	NYNRIN	CDKL1
MYCL	OBSCN	CTPS1
MYCN	OBSL1	ERCC5
MYEF2	OCSTAMP	EML3
MYEOV	OGDHL	RPS27
MYH10	OIP5
MYH11	OLFM1
MYH14	OLFM4
MYH3	OLFML1
MYH7B	OLFML3
MYL3	OPCML
MYL4	OR1J4
MYL9	OR51E1
MYLK	OR51E2
MYLK4	OR56B2P
MYO15B	ORC1
MYO19	OSBPL6
MYO3A	OSMR
MYO3B	OSR1
MYO5B	OSR2
MYO5C	OSTN
MYO6	OTOGL
MYO7B	OVCH1
MYOCD	OVGP1
MYOM3	OVOL1
MYOT	OXCT1
MYOZ3	P2RX2
MYRF	P2RX6
N4BP3	P2RY14
N6AMT1	P2RY4
NAALAD2	P2RY6
NAALADL1	P3H3
NAALADL2	P3H4
NACAD	PACRG
NAGS	PACSIN1
NALCN	PACSIN3
NAP1L2	PADI1
NAP1L3	PADI4
NAP1L5	PAEP
NAV3	PAK3
NBL1	PAK4
NCALD	PAK6
NCAM1	PALM
NCCRP1	PALMD
NCDN	PAM
NCK2	PAPPA
NCKAP1	PAPPA2
NCR3	PARD3
NCS1	PARD3B
NDC80	PARD6B
NDFIP2	PARD6G
NDNF	PARM1
NDP	PASK
NDRG2	PAX3
NDRG4	PAX5
NDST2	PAX9
NDUFA4L2	PBK
NEBL	PBX1
NECAB3	PBX4
NEIL1	PCBP4
NEK11	PCDH1
NEK2	PCDH11X
NEK5	PCDH7
NELL2	PCDH9
NEO1	PCDHA10
NET1	PCDHAC1
NEURL1	PCDHAC2
NEURL2	PCDHB13
NFASC	PCDHB14
NFATC4	PCDHB16
NFIB	PCDHB2
NFIX	PCDHB3
NGEF	PCDHB4
NIM1K	PCDHB7
NIPAL4	PCDHB8
NKAIN1	PCDHB9
NKAIN2	PCDHGA2
NKD1	PCDHGA6
NKPD1	PCDHGA7
NKTR	PCDHGA9
NKX3-1	PCDHGB1
NLGN1	PCDHGC3
NLGN2	PCGF2
NLGN3	PCLO
NLRC3	PCOLCE
NLRC5	PCOLCE2
NLRP1	PCP4
NME3	PCP4L1
NME5	PCSK1N
NME9	PCSK5
NMNAT2	PDE1C
NMUR1	PDE4B
NNAT	PDE4D
NOG	PDGFRL
NOL4	PDLIM1
NOS1AP	PDLIM3
NOS2	PDLIM4
NOS3	PDZD4
NOTCH3	PDZD7
NOTUM	PDZK1IP1
NOVA1	PDZRN3
NOX5	PDZRN4
NOXO1	PER1
NPAS2	PER2
NPAS3	PERP
NPDC1	PFKP
NPFFR1	PFN2
NPHP1	PGAP1
NPIPA1	PGF
NPNT	PGM5
NPPC	PGR
NPR2	PHACTR3
NPTX2	PHKG1
NPTXR	PHLDA2
NPY1R	PHLDA3
NPY5R	PHLDB3
NR2F1	PI15
NR2F6	PI16
NR3C2	PI3
NRARP	PIDD1
NRBP2	PIEZO2
NRG1	PIGR
NRG2	PIK3C2B
NRG3	PIM3
NRIP2	PIP5KL1
NRN1	PITX1
NRSN2	PKD1
NRTN	PKDCC
NRXN1	PKHD1
NRXN3	PKIA
NSG1	PKIG
NSMF	PKMYT1
NSUN7	PKN3
NT5DC2	PKNOX2
NT5DC4	PKP1
NT5M	PKP2
NTF3	PKP3
NTF4	PLA2G2F
NTHL1	PLA2G3
NTN1	PLA2G4E
NTN3	PLA2G4F
NTN4	PLA2G6
NTN5	PLA2R1
NTRK2	PLAC8
NTS	PLAC9
NUDT10	PLCB1
NUDT8	PLCB4
NUMBL	PLCD1
NUSAP1	PLCD3
NUTM2B	PLCD4
NXPE2	PLCE1
NXPH3	PLCG1
NXPH4	PLCH1
NYAP1	PLCH2
NYNRIN	PLD4
OBP2A	PLD5
OBSCN	PLEK2
OBSL1	PLEKHA4
OCIAD2	PLEKHA7
OCM	PLEKHB1
OCSTAMP	PLEKHD1
OGFOD2	PLEKHG3
OIP5	PLEKHG4
OLFM1	PLEKHG4B
OLFM4	PLEKHG5
OLFML1	PLEKHG6
OLFML3	PLEKHH1
OPCML	PLEKHH2
OR51E1	PLEKHH3
OR51E2	PLEKHN1
ORM1	PLEKHS1
ORM2	PLG
OSBPL6	PLK1
OSR2	PLK2
OTOGL	PLLP
OTOP1	PLN
OTUD7A	PLP1
OTUD7B	PLPP1
OTX1	PLPP2
OVGP1	PLS3
OVOL1	PLVAP
OVOL2	PLXDC1
OXCT1	PLXNA2
P2RX2	PLXNA4
P2RX6	PLXNB1
P2RY12	PLXNB3
P2RY14	PMEPA1
P3H3	PNCK
P3H4	PODXL
PABPC4L	PODXL2
PABPC5	POLD2
PACRG	POLE
PACSIN1	POLE2
PACSIN3	POLQ
PADI1	PON3
PAEP	POPDC2
PAK3	POU3F1
PAK4	POU3F3
PAK6	POU5F1B
PALM	POU6F1
PALMD	POU6F2
PAM	PPA1
PAMR1	PPARGC1A
PANK1	PPBP
PAPLN	PPFIA2
PAPOLB	PPFIA3
PAPPA2	PPIC
PARD3	PPL
PARD3B	PPM1J
PARD6B	PPP1R12B
PARD6G	PPP1R13B
PARM1	PPP1R13L
PASK	PPP1R14A
PAWR	PPP1R14C
PBK	PPP1R16A
PBX1	PPP1R1C
PBX4	PPP1R36
PCBP4	PPP1R3F
PCDH1	PPP1R9A
PCDH11X	PPP2R3A
PCDH8	PPP4R4
PCDHA10	PPY
PCDHAC1	PRC1
PCDHAC2	PRDM16
PCDHB10	PRDM5
PCDHB11	PRDM8
PCDHB12	PRDX2
PCDHB13	PRELP
PCDHB14	PRG4
PCDHB15	PRICKLE2
PCDHB4	PRIMA1
PCDHB6	PRKAA2
PCDHB7	PRKAG3
PCDHB8	PRKAR2B
PCDHGA2	PRKCZ
PCDHGA3	PRKG2
PCDHGA5	PROB1
PCDHGA6	PROCR
PCDHGA7	PRODH
PCDHGA8	PROK2
PCDHGB3	PROM1
PCDHGB6	PROM2
PCDHGC3	PROSER2
PCDHGC4	PROX2
PCDHGC5	PRPF40B
PCGF2	PRPH
PCLO	PRR15L
PCOLCE	PRR4
PCOLCE2	PRR7
PCP2	PRR9
PCSK1N	PRRG2
PCSK5	PRRG4
PCYOX1L	PRRT3
PCYT1B	PRRX2
PDE1C	PRSS22
PDE5A	PRSS27
PDE9A	PRSS8
PDGFRL	PRTFDC1
PDLIM1	PSAPL1
PDLIM3	PSD2
PDLIM4	PSME1
PDZD2	PSME2
PDZD4	PSORS1C2
PDZD7	PSTPIP1
PDZK1IP1	PTCHD1
PDZRN3	PTGDS
PDZRN4	PTGES
PER2	PTGFR
PERP	PTGIS
PF4	PTGS2
PFKP	PTH1R
PFN2	PTP4A3
PGAP1	PTPN13
PGF	PTPN3
PGR	PTPRF
PHACTR3	PTPRK
PHC1	PTPRQ
PHF24	PTPRS
PHGDH	PTPRT
PHKG1	PTPRZ1
PHLDA3	PTTG1
PHLDB1	PXMP2
[truncated: 1,056 more rows]

## Sheet: Validation_analysis
GSE125943 ∪ GSE280021_T-lep vs. L-lep	GSE125943 ∪ GSE280021_RR vs. L-lep ∪ GSE151528_66 RR antimicrobial genes	32 common elements in "GSE125943 ∪ GSE280021_T-lep vs. L-lep " and "64-gene antimicrobial response signature":	43 common elements in "GSE125943 ∪ GSE280021_RR vs. L-lep ∪ GSE151528_66 RR antimicrobial genes " and "64-gene antimicrobial response signature":	48 common elements in "GSE125943 ∪ GSE280021_RR vs. L-lep ∪ GSE151528_66 RR antimicrobial genes " and "GSE125943 ∪ GSE280021_T-lep vs. L-lep " and "64-gene antimicrobial response signature" :	16 elements exclusively in "64-gene antimicrobial response signature"
KRT25	A2ML1	ACKR2	ACKR2	ACKR2	ACO1
KRT71	A4GALT	ALOX5AP	CAMP	ALOX5AP	ACOD1
C19orf33	AACS	CAMP	CCL1	CAMP	ADGRG3
CYP27B1	AADAT	CCL1	CCL17	CCL1	CEMIP
CCL17	AARD	CCL17	CCL19	CCL17	FN1
IL26	ABCA10	CCL19	CCL22	CCL19	FPR2
ORM2	ABCA2	CCL22	CD1B	CCL22	HP
CYP24A1	ABCA6	CCR2	CD40LG	CCR2	IL6
NPFFR1	ABCB4	CD1B	CP	CD1B	LBP
CSF2	ABCC11	CD40LG	CSF2	CD40LG	PDPN
DSG4	ABCC8	CP	CYP24A1	CP	PTX3
MMP12	ABHD17C	CSF2	CYP27B1	CSF2	RNASE2
PIWIL1	ABI3BP	CYP24A1	GBP1	CYP24A1	S100A12
CYP4A22	ABLIM1	CYP27B1	GBP2	CYP27B1	SERPINE1
CMTM5	ABLIM2	GBP1	HBB	GBP1	SLC22A4
OOEP	ABTB2	HBB	IDO1	GBP2	TDO2
CD1B	ACAP1	HBEGF	IL18R1	HBB
IP6K3	ACAP3	IDO1	IL1B	HBEGF
DRGX	ACE2	IL13	IL20	IDO1
KRT27	ACHE	IL18R1	IL22RA2	IL13
ALOX15	ACKR2	IL22RA2	IL23R	IL18R1
KRT79	ACKR3	IL23R	IL26	IL1B
LCE3A	ACKR4	IL26	KRT16	IL20
NDP	ACOT7	LCE3A	KRT6A	IL22RA2
SPACA4	ACOX2	LCN2	LCE3A	IL23R
ORM1	ACR	LTF	LCN2	IL26
PKLR	ACSL6	MSC	LTF	KRT16
C1QL2	ACSM1	OSM	MMP1	KRT6A
CHST6	ACSS3	SELE	MMP3	LCE3A
IGFL1	ACTA1	TFPI2	MSC	LCN2
CA9	ACTA2	VDR	PI3	LTF
PCDH10	ACTC1	XDH	PLA2G2A	MMP1
CCL1	ACTG2		S100A7	MMP3
BMP3	ACTL10		S100A7A	MSC
CD40LG	ADAM11		S100A8	OSM
MATN4	ADAM15		SAA2	PI3
PRR9	ADAM19		SELE	PLA2G2A
IL9R	ADAM22		SPRR2A	S100A7
SELE	ADAM33		SPRR2F	S100A7A
KRT32	ADAMTS1		TFPI2	S100A8
ZNF683	ADAMTS10		TNFAIP3	SAA2
PIGR	ADAMTS13		VDR	SELE
SCGB3A1	ADAMTS17		XDH	SPRR2A
KLK14	ADAMTS3			SPRR2F
KLK6	ADAMTS4			TFPI2
SERPINE3	ADAMTS5			TNFAIP3
BPI	ADAMTS6			VDR
CNTFR	ADAMTS7			XDH
FAM184B	ADAMTS9
KRT74	ADAMTSL4
SLC32A1	ADARB1
FRMPD2	ADCY1
FABP7	ADCY2
SORCS3	ADCY4
SEC14L4	ADCY5
CIB3	ADCY6
CD1E	ADGRA2
ZNF648	ADGRB1
HBZ	ADGRB2
TBX20	ADGRB3
ARL14	ADGRD1
PLA2G2F	ADGRG2
SERPINA9	ADGRG5
EPGN	ADGRL1
IL22RA2	ADGRV1
SOX30	ADIRF
SH2D5	ADM5
ANKRD2	ADPRHL1
HEPHL1	ADRA1A
PRODH	ADRA1D
FOXD3	ADRA2A
AIRE	ADRA2C
FAM151A	ADRB3
MUSK	AFAP1L2
CCR6	AFF2
C22orf23	AFF3
SLC34A3	AGAP1
ANKRD55	AGBL4
WIF1	AGER
ACE2	AGFG2
LTB	AGR2
NME9	AGR3
SGCG	AHDC1
FGFBP2	AIF1L
LCE3D	AIPL1
S100A2	AJUBA
IL13	AK1
PAX1	AK4
DCST1	AK7
ATP2B2	AKAP12
LRP1B	AKR1C1
PRAME	AKR1C2
PRSS22	AKR1C3
CAMP	ALDH3B2
ENHO	ALDOC
AKR1B15	ALKBH2
CCDC65	ALOX12B
MT4	ALOX15
SIAH3	ALS2CL
SERPINA5	AMIGO1
MUC16	AMOT
LINGO4	AMOTL1
HYAL4	AMOTL2
AGR2	ANGPT1
C17orf99	ANGPTL1
ASPG	ANGPTL4
GP1BA	ANGPTL5
PITX1	ANGPTL7
LGALS2	ANK2
MYOT	ANK3
SLC6A20	ANKEF1
CD1A	ANKK1
KLK10	ANKRD13B
FLRT1	ANKRD22
ZNF556	ANKRD24
GFRA3	ANKRD30A
XDH	ANKRD31
TMEM163	ANKRD33B
CYP2W1	ANKRD34C
DISP3	ANKRD35
GALR1	ANKRD53
IL23R	ANKRD55
CCL13	ANKRD65
TULP1	ANKS1B
ASIC2	ANLN
LGI1	ANO1
FGFBP1	ANO3
SP8	ANO4
GPC5	ANO8
PKHD1	ANO9
CCL22	ANXA3
GFAP	AOC1
ATRNL1	AOX1
WNT7B	AP1M2
KRT72	APBA2
IDO1	APBB1
S100B	APCDD1
FOXN1	APCDD1L
HKDC1	APOBEC2
CNFN	APOL1
SLC34A1	APOL3
ZAN	APOLD1
CACNA1I	APP
GPRIN2	AQP1
CCR4	AQP3
KREMEN2	AQP4
PPY	AR
RORC	ARC
SLC44A4	ARFGEF3
BCL2L14	ARHGAP20
COL22A1	ARHGAP23
TNNI3	ARHGAP32
XKR4	ARHGAP33
PROK2	ARHGAP39
SYT8	ARHGAP40
ELOVL3	ARHGAP42
MAS1	ARHGAP44
B3GNT3	ARHGDIG
OTX1	ARHGEF1
SLC6A2	ARHGEF10
PGLYRP3	ARHGEF16
C6orf15	ARHGEF19
ENTHD1	ARHGEF28
WNT7A	ARHGEF37
ANKK1	ARHGEF39
TMEM130	ARHGEF4
ART3	ARHGEF5
GRIN1	ARL4D
MT1H	ARL9
FDCSP	ARMC12
DPF1	ARMC5
MYBPC1	ARSF
NRXN1	ARSJ
PRIMA1	ART3
GJB2	ARVCF
ACHE	ASAH2B
CCR10	ASAP3
KLK13	ASB11
CD207	ASB16
B3GALT2	ASCL2
IL3RA	ASCL4
DLX3	ASF1B
OR2I1P	ASIC2
IL36G	ASIP
CADM3	ASPA
EMILIN3	ASPG
CLDN3	ASPHD2
PGLYRP4	ASPM
SLC6A14	ASS1
SLC1A2	ASTL
PLA2G4E	ASTN1
AMIGO1	ATF7IP2
RNF225	ATG9B
TTLL6	ATL1
UNC13A	ATN1
LEF1	ATOH8
PLA2G3	ATP10B
HS3ST6	ATP12A
ACSBG1	ATP13A5
PLD5	ATP6V1B1
MB	ATP6V1C2
DNAH9	ATP8B2
COL28A1	ATP8B3
FCGBP	ATRNL1
TRIM10	AUNIP
TKTL1	AURKB
KRT73	AUTS2
LAMP3	AVPR1B
UNC5A	AXIN2
CPNE7	B3GALT1
MGAT5B	B3GALT2
INA	B3GALT5
ART5	B3GNT3
GABRA4	B3GNT9
CYP2C18	B4GALNT1
SPINK2	B4GALNT3
CYP4F22	B4GALNT4
ZNF536	B4GALT2
FSTL4	BAAT
CLEC4F	BACH2
ADRA1A	BAHCC1
HBEGF	BAIAP2L1
TFF3	BAIAP2L2
PSD2	BAIAP3
CRB2	BANK1
KRT6B	BARX2
FOLH1	BATF3
MTTP	BBOX1
ALOX12B	BCAR1
TSPAN33	BCHE
HOXC13	BCL11B
C1orf226	BCL2L10
MEGF11	BCL2L14
CRNN	BCL3
RASAL1	BCL6B
SMIM22	BCL7A
LYPD2	BCL9
RSPH14	BCL9L
CNNM1	BCO1
LY6G6C	BDKRB1
PLEKHS1	BDKRB2
SLC34A2	BEND5
PLCH1	BEND7
RERGL	BEST4
SOX10	BEX1
MAPK8IP2	BEX2
CBARP	BFSP1
MAT1A	BHLHE40
FUT2	BHMT2
PLIN5	BIK
LTA	BIRC3
HMCN2	BIRC5
TREX2	BLID
GALNT8	BLK
PDE11A	BMP1
IDO2	BMP2
CLDN4	BMP4
THEM5	BMPR1A
EPHA1	BNC1
COBL	BNIPL
CXCR5	BOC
FUT7	BOK
EPHA10	BOP1
ZNF385B	BPI
KY	BRDT
OVOL1	BRIP1
ENTPD2	BSPRY
HCAR1	BTG1
ATP10B	BTLA
ADAM19	BUB1
DNASE1L2	BUB1B
GPR37	BVES
COL4A6	C10orf105
MARCKSL1	C11orf96
LY6D	C12orf57
CLVS1	C12orf75
FAM153A	C14orf132
MYOM3	C16orf89
LGALS7B	C17orf49
PKP3	C19orf33
SLC23A1	C1orf141
CILP	C1orf159
NECTIN1	C1orf167
ZNF750	C1orf198
DPP6	C1orf210
SOWAHA	C1orf226
HSPB3	C1QL1
POU3F1	C1QTNF1
FUT3	C1QTNF2
IL36RN	C1QTNF3
CD6	C1QTNF4
CRLF1	C1QTNF5
SOWAHB	C1R
LAMC2	C1RL
SPIB	C1S
TCTE1	C21orf58
MYH14	C2orf81
RAET1L	C3
SP5	C3orf52
EPPK1	C6orf132
SLC51A	C6orf141
KRT8	C7orf57
GPR39	C8G
CITED4	C8orf48
MAL	C8orf88
PPP2R2C	C9orf50
LCE5A	CA12
BCO1	CA13
COL4A5	CA6
ADCY2	CA9
TMIGD2	CAB39L
DDX25	CACHD1
GPR31	CACNA1A
WNT3A	CACNA1E
JUP	CACNA1I
LARGE2	CACNA2D1
DNAH17	CACNA2D2
LYPD3	CACNB1
IL7R	CACNB2
TGM1	CACNB3
MGAM2	CACNG4
TRIM72	CADM2
TCF7	CADM3
DLX1	CADM4
RNF222	CADPS
RXRG	CALML5
SFN	CAMK4
KRT7	CAND2
BNC1	CAP2
PDZK1IP1	CAPN15
C2CD4D	CAPNS2
G0S2	CARD14
WSCD2	CASK
SULT2B1	CASKIN1
RGS6	CASKIN2
ATG9B	CASP12
CRYBG2	CASQ2
KRT1	CASS4
TMEM178B	CASZ1
HAS3	CAV1
CYP27C1	CAV2
PKNOX2	CBARP
PCLO	CBFA2T3
CAPN14	CBLC
RAMP1	CBLN3
OR2A7	CBX4
PPP1R1A	CBX6
VSIG8	CCBE1
APBA2	CCDC102A
PKP1	CCDC113
S100A14	CCDC120
FXYD3	CCDC148
LGR5	CCDC158
C10orf90	CCDC175
CDHR2	CCDC183
NPTX1	CCDC28B
EPHX3	CCDC39
CARMIL3	CCDC65
RASSF10	CCDC68
IL17B	CCDC74B
SGK2	CCDC80
FAM222A	CCDC85A
SUSD3	CCDC85B
DNAJC22	CCDC85C
ESYT3	CCDC88B
GLB1L2	CCDC89
PRSS3	CCKAR
TNFRSF25	CCL1
TEKT2	CCL13
CCNO	CCL17
NDRG2	CCL19
ITIH3	CCL20
NCR3	CCL21
TMEM45B	CCL22
CCL21	CCNA2
SCN5A	CCNB1
GNAO1	CCNB2
ZSWIM5	CCND1
SP6	CCNE2
SLC6A9	CCNF
FAM83F	CCR10
GLB1L3	CCR4
COL17A1	CCR6
HPCAL4	CCR7
KCNS1	CCSER1
KRT9	CD164L2
CLU	CD19
ZNF365	CD1A
DUOX1	CD1B
RRAD	CD1C
ESRP2	CD1E
CDSN	CD2
IGSF9	CD207
SLC35F3	CD226
IL23A	CD248
ATP2C2	CD320
FAIM2	CD34
SLC35F1	CD40
FXYD2	CD40LG
CCL19	CD5
C3orf52	CD6
IL17REL	CD96
CIB2	CDC20
ACOT7	CDC25A
GRHL3	CDC25C
CD5	CDC42BPG
ATOH8	CDC42EP1
NKD1	CDC42EP2
SDR9C7	CDC42EP4
MCHR1	CDC42EP5
C15orf48	CDC45
KRT5	CDC6
SPTBN2	CDCA2
CACNA1H	CDCA3
PI15	CDCA5
FRMD7	CDCA7
CAMSAP3	CDCA8
DLX5	CDH10
ANXA8	CDH17
CP	CDH18
ATP1A2	CDH19
IL17RE	CDH20
SPNS3	CDH24
KDF1	CDH3
NRG2	CDH4
PTGDS	CDHR3
TRPA1	CDHR4
USH1G	CDK1
NECTIN4	CDK20
PLEK2	CDK5R1
CMTM2	CDKL1
ITGB6	CDKN2C
USP43	CDKN2D
PROM2	CDON
MST1R	CDR2L
ZNF366	CDT1
PACSIN1	CDX1
NIPAL4	CEACAM19
SLC1A6	CEACAM6
GPER1	CEACAM7
SLC5A2	CECR2
C1orf210	CELSR2
DEGS2	CENPA
CGN	CENPF
ARL9	CENPM
AHRR	CENPU
ASPRV1	CEP126
DUOX2	CEP170B
FAM83E	CEP55
PRSS8	CERKL
KCNH3	CERS3
TTC39A	CES3
RDH12	CES4A
KLRG2	CFAP161
PTGES	CFAP221
RUFY4	CFAP43
KIF1A	CFAP45
CLIC3	CFAP57
PLEKHG6	CFAP69
PLEKHG4B	CFAP73
NEFL	CFH
FLT3LG	CFTR
TMEM79	CGB7
SOX15	CGN
IL17D	CGNL1
CXCR3	CGREF1
CBLC	CH25H
CECR2	CHADL
MMP28	CHAF1A
PLEKHN1	CHAF1B
GDPD3	CHD3
VSIG1	CHD5
RNF223	CHI3L2
PHKG1	CHL1
PLEKHH1	CHRD
FOXQ1	CHRNB2
TMEM61	CHRNB4
LRRC7	CHRNE
STAP2	CHST2
SLC52A3	CHST3
HCAR2	CHST4
CCR7	CHST6
EPN3	CHTF18
PDZD7	CIART
EVPL	CIB2
C1orf167	CIB3
TVP23A	CILP2
ETV7	CIT
PTPRF	CITED4
XCR1	CKAP2L
FAM3B	CKAP4
IRX4	CKB
FAAH2	CKMT1A
TMPRSS3	CKMT1B
CELSR2	CKS1B
ELF5	CLCA2
F10	CLCN2
FERMT1	CLCNKB
ANKRD35	CLDN10
UCN2	CLDN16
LAD1	CLDN3
BICDL2	CLDN4
NOS1AP	CLDN5
KCNK7	CLDN8
C6orf132	CLEC10A
FGFR4	CLEC11A
CALML5	CLEC14A
LMTK3	CLEC3B
COL26A1	CLEC4C
PCSK2	CLEC4F
FBXL16	CLEC6A
SMCO2	CLEC9A
WFDC2	CLIC3
PSORS1C1	CLIC5
AJUBA	CLMP
SDK2	CLNK
RAB25	CLSPN
FHDC1	CLSTN3
TACC2	CLTB
PPP1R13L	CLU
TNS4	CLVS1
DPF3	CLVS2
CNR2	CMA1
ALDH3B2	CMTM5
DSP	CNFN
TMEM184A	CNKSR1
EPOP	CNKSR2
RUNDC3A	CNKSR3
GBP6	CNN1
CCDC85C	CNN2
TRIM29	CNN3
ALOX12	CNNM1
LYPD6B	CNR2
DGAT2	CNTFR
EBF4	CNTN2
LAMB3	CNTN3
ALOXE3	CNTNAP1
CYSRT1	CNTNAP3
PLLP	COBL
FADS6	COCH
IL12RB2	COL11A2
CDH3	COL13A1
SLC6A11	COL15A1
FA2H	COL16A1
FCER1A	COL17A1
CPA4	COL18A1
GRHL2	COL1A2
SBK1	COL21A1
ASXL3	COL22A1
CD1C	COL23A1
ELF3	COL27A1
TMEM150C	COL28A1
STAR	COL4A5
CCR8	COL4A6
CDHR1	COL5A3
SPOCK2	COL6A1
FAM110C	COL6A2
S1PR4	COL7A1
FAM83G	COL9A1
S100A16	COL9A3
SEMA4G	COPZ2
DMRTA1	CORIN
ARHGEF16	CORO1A
ELMO3	CORO2B
TNF	CORO6
HSD11B1	CORT
NRTN	COX4I2
FSCN1	COX7A1
FOXB1	CP
RAP1GAP	CPLX1
PKP2	CPNE6
F12	CPNE7
COL7A1	CPS1
IL22RA1	CPT1C
TMEM132B	CPZ
VSIG10L	CRABP2
PLEKHB1	CRACR2A
KRT14	CRB2
NCCRP1	CRB3
PRDM16	CREB3L1
KRT10	CRIP1
PTPRZ1	CRIP2
LAMC3	CRISPLD1
IL18RAP	CRISPLD2
NT5DC4	CROCC
PLXNB3	CRYAB
TMEM40	CSDC2
KCNN1	CSF2
PHF24	CSF3
TNNT2	CSPG4
OSBPL6	CSPG5
PPP1R14C	CSRP2
CLEC6A	CST3
CASS4	CTNNA3
GJB6	CTNNAL1
SLAIN1	CTNNBIP1
SOD3	CTNND2
HSPB7	CTRC
TMEM139	CTSG
NELL2	CTSV
TRPV3	CTTN
DUOXA1	CUBN
SOX6	CUX2
RARG	CX3CL1
SLC39A2	CXCL11
TRABD2A	CXCL14
MYEOV	CXCL17
SPINT1	CXCL9
S100P	CXCR1
GPC1	CXCR3
ADIRF	CXCR5
BAIAP2L1	CXCR6
NLRP10	CXorf65
CEP170B	CYB561
ADD2	CYB5R2
NTN1	CYP26B1
EPHB6	CYP27B1
RASGRP2	CYP2C18
F2RL1	CYP2C8
REM2	CYP2C9
FXYD7	CYP2E1
MT1G	CYP2J2
HR	CYP3A5
DMTN	CYP46A1
MYRF	CYP4A22
PPFIA3	CYP4F22
CLEC4C	CYP4X1
LCE1A	CYP4Z1
ERBB3	CYP7B1
TMEM125	CYS1
ENDOU	CYSLTR2
RIMS2	CYSRT1
TGM5	DAAM2
RAX	DAB2IP
PLEKHG5	DACT2
MYH7	DACT3
B4GALNT3	DAPK2
NGEF	DBN1
MPP2	DBNDD1
ARHGAP40	DCAF12L2
HLA-DQB2	DCHS1
GJB5	DCHS2
SLC5A10	DCLK1
PAK6	DCN
ADRA2A	DDR1
EFS	DDR2
KCNK1	DDX25
GABRQ	DEAF1
ERICH6	DEFB1
RIPOR2	DEFB124
SMOC1	DEGS2
FAM83H	DENND2A
CDC42BPG	DENND6B
TMPRSS13	DEPDC1
LIPH	DEPDC1B
SEMA4B	DES
PNMA3	DGAT2
CACNA2D2	DGKA
SMIM5	DGKB
LRRC61	DHH
GPR55	DHRS11
ITGB4	DHRS2
PITPNM3	DIAPH3
RTN4RL1	DIRAS2
SLCO5A1	DIRAS3
ADCY5	DKK2
RIPK4	DKK3
CUX2	DLC1
NPAS2	DLG3
ANXA8L1	DLG5
C2CD4B	DLGAP3
CAPNS2	DLGAP5
AOC1	DLL1
FSD1	DLL4
ENPP1	DMC1
WDR38	DMD
CLEC10A	DMGDH
TNFRSF4	DMKN
CAND2	DMPK
AFDN	DMRT2
TREML2	DMRTA1
CRB3	DMTN
GRAP2	DMWD
GJD3	DNAAF3
OSM	DNAH11
CNTN2	DNAH12
SLC28A3	DNAH17
DOK4	DNAH3
AP1M2	DNAH5
LCE2C	DNAH6
SDCBP2	DNAH7
KCNA5	DNAH9
GHRL	DNAJC22
ANKRD33B	DNALI1
RHOV	DNASE1L2
BMP7	DNM1
ARHGEF4	DOC2B
ADM5	DOCK6
AHNAK2	DOCK9
PTPN3	DOK4
ANXA3	DPCD
CCNJL	DPF3
GGT6	DPP4
ARFGEF3	DPPA4
CDC20	DPYSL3
SCNN1A	DRAXIN
MSC	DRC3
OLFM2	DRD4
ANO7	DRD5
RNF39	DRGX
RHOD	DSC3
CXCR1	DSCAML1
ACER1	DSEL
TTC22	DSG2
E2F2	DSG3
CEACAM19	DSG4
MYO3B	DTL
ZNRF3	DTX3
VIPR1	DUOX1
NAGS	DUOX2
CASZ1	DUOXA1
GPT	DUS3L
LYPD5	DUSP1
GOLGA7B	DUSP4
HES5	DUSP5
POU5F1B	DUSP7
GJB3	DUSP8
CYP4F3	DVL1
ARMC12	E2F1
TRIM16	E2F2
COL23A1	E2F7
NPAS1	E2F8
GRIP2	EBF1
PROC	EBF4
GRB7	ECE1
LPAR3	ECM1
IGSF3	EDAR
P2RY14	EDN2
EXOC3L1	EDN3
MCF2L2	EDNRA
B3GNT4	EFEMP1
SLC5A5	EFEMP2
KCNK10	EFHC2
CX3CL1	EFNA1
PCSK1N	EFNA3
ACKR2	EFNA5
CAMK2A	EFNB1
ABCB11	EFNB2
C1QTNF7	EFNB3
GPRC5C	EFS
GPR68	EGFR
CNTNAP4	EGLN3
IL27RA	EGR4
MARVELD2	EHD1
FAM135B	EHD2
PHLDA2	EHF
MUC1	ELANE
FLT4	ELAVL4
GPT2	ELF3
CHI3L2	ELMO3
SEMA3F	ELN
TIGD3	ELOVL4
LMO1	EMB
DCHS2	EME1
WNT10A	EMID1
SPEG	EMILIN3
ARHGEF37	EML1
EPHX2	EMP2
MAP7D2	EMX2
LCNL1	EN1
OCLN	ENHO
EPHB3	ENKD1
FBXO27	ENO4
ERICH3	ENPP1
RAPGEFL1	ENPP2
NRN1	ENPP3
HSD17B1	ENPP5
SRCIN1	ENTPD2
SLC10A6	ENTPD3
VSNL1	EPB41L4A
GZMM	EPB41L4B
TACSTD2	EPB41L5
C1orf116	EPCAM
TUBB2B	EPGN
ABLIM2	EPHA1
PTK6	EPHA10
GAREM2	EPHA2
TMEM238	EPHA4
GNAZ	EPHA6
SMPD3	EPHB3
TMEM54	EPHB4
SLC22A3	EPHX2
EPS8L1	EPHX3
PDF	EPN2
IL31RA	EPPK1
PARD6G	EPS8L1
SCNN1G	EPS8L2
CTSV	ERBB2
FGFR2	ERC2
ARHGAP23	ERICH3
IRF6	ERICH5
BMP2	ERN2
MED12L	ERP27
TFR2	ERVMER34-1
EPS8L2	ESCO2
FAM167A	ESPL1
RAMP3	ESPN
VANGL2	ESPNL
FAM107A	ESRP1
LAMA3	ESRP2
CLDN5	ESRRG
SORCS1	ETNK2
SH3RF2	ETS1
ADGRV1	ETS2
IGSF11	ETV4
IL21R	ETV7
HLF	EVA1C
TEAD3	EVC2
EGLN3	EVPL
DKK3	EXO1
SLAMF1	EXOC3L1
ACSM1	EXOC3L2
TYRO3	EXOC3L4
STX1A	EXTL1
CDX1	EYA4
GRHL1	F10
MKRN2OS	F12
CCDC120	F13A1
RDH16	F2RL1
PLEKHA7	F2RL3
TINCR	F3
KLK11	F7
MYCL	FA2H
EFCC1	FAAH
TLCD1	FAAH2
KLF4	FADS6
CENPM	FAIM2
SLC29A2	FAM107A
GRID2IP	FAM110C
KLHDC9	FAM110D
NMU	FAM111B
ELAVL4	FAM117A
TESPA1	FAM124A
NXPH3	FAM135B
CAMK4	FAM151A
CHI3L1	FAM153A
SNX22	FAM167A
DSCAML1	FAM169A
ZSWIM4	FAM171A1
HMSD	FAM180A
CYP4X1	FAM180B
RGS16	FAM181B
CLIC5	FAM186B
CHST2	FAM221B
DDR1	FAM222A
SGPP2	FAM227A
AXIN2	FAM229B
ST6GALNAC1	FAM3D
WNT4	FAM43A
SVEP1	FAM83B
LTBP4	FAM83C
GATA3	FAM83E
CARD10	FAM83F
CACNA1E	FAM83G
GNLY	FAM83H
SOCS1	FANCI
RPS21	FAT4
RASGRF1	FBLN1
USP44	FBLN2
CYSLTR2	FBLN5
RHOF	FBN1
GRM2	FBXL16
RND2	FBXL22
SIT1	FBXL7
CISH	FBXL8
LGI4	FBXO17
TRIM7	FBXO2
TK1	FBXO27
RND1	FBXO43
SOX8	FCER1A
PPL	FCGBP
TMEM132A	FCHO1
SYTL1	FCN3
PIK3C2B	FDCSP
IGSF9B	FERMT1
EEF1A2	FETUB
PTPRT	FEZ1
TUBA4A	FGD1
THBD	FGD5
KLHL35	FGF13
EPHA4	FGF18
TACR1	FGF2
KCNQ3	FGF22
MAP3K9	FGF9
EFNB2	FGFBP1
AOC2	FGFBP2
LYZ	FGFR1
LMO7	FGFR2
SMAGP	FGFR3
EMID1	FGFR4
TMEM132C	FHDC1
AKR1C2	FHL1
FLT3	FHL2
DTX4	FIBIN
SH2D3A	FIGN
PPP4R4	FIGNL2
CCNA1	FILIP1
ANK3	FILIP1L
PPM1J	FJX1
SCN3B	FKBP10
CYP2J2	FKBP9
RAB24	FLNB
RPL23A	FLNC
ANO9	FLRT1
SLC2A1	FLT3
CARD11	FLT3LG
EPHA2	FLT4
WWC1	FMOD
FBXO2	FOLH1
DUSP5	FOSL1
PIMREG	FOSL2
CBX2	FOXB1
LTB4R2	FOXC1
SDR42E1	FOXD2
BATF3	FOXD3
TFAP2C	FOXF1
FAM124A	FOXJ1
SAMD10	FOXL2NB
RGN	FOXM1
ASS1	FOXN1
GPR157	FOXO6
TMEM171	FOXQ1
ZBTB7C	FOXS1
SLC44A3	FRMD5
PKMYT1	FRMD7
TAP1	FRMPD2
TMEM229B	FRRS1L
NCAM1	FSCN1
EGF	FSD1
TSPOAP1	FST
RIMS3	FSTL1
EFNA1	FSTL3
TMEM121	FUT2
NRARP	FUT7
FCHO1	FXYD1
SCO2	FXYD3
CYB5R2	FXYD7
ASCL4	FZD10
TRAF4	FZD8
NFE2	G0S2
C10orf95	GABBR1
NTHL1	GABBR2
MOCOS	GABRA2
JAG2	GABRA4
CDCP1	GABRB3
ADAMTS4	GABRE
PRRG2	GABRP
RFLNB	GAD1
C10orf105	GADD45A
KLRB1	GALNT13
CGNL1	GALNT16
RNF43	GALNT18
CARD14	GALNT8
TNK1	GAMT
ITIH1	GARNL3
CFAP73	GAS1
CRIP1	GAS2L1
BEND5	GAS6
MICALL1	GATA2
PDLIM4	GATA3
SLC16A8	GBP1
OTUB2	GBP2
PPA1	GBP4
HS3ST3B1	GBP6
ACOX2	GCAT
PLEKHG3	GCK
HAPLN3	GCNT4
ANO1	GDF5
C1orf115	GDF7
OTUD7A	GDPD2
IMPA2	GDPD3
CSPG4	GDPD5
LRFN3	GFAP
CH25H	GFRA1
TNFRSF18	GFRA2
LILRA4	GFRA3
RHBDL2	GGT5
RORB	GGT6
NKX3-1	GGT7
TBX21	GHRL
DNASE1L3	GINS2
TESMIN	GIPC3
KCNJ14	GJA1
PHLDB3	GJA4
FASN	GJB2
DEFB1	GJB3
DNAJC6	GJB5
PLAC8	GJB6
LRRC8E	GJC2
FOXF1	GJD3
APOL3	GLB1L2
PAGR1	GLB1L3
CDT1	GLDN
CYP2E1	GLI1
AGFG2	GLI2
IFFO2	GLI3
RAB3D	GLIS1
HIP1R	GLP1R
NPR2	GLRA3
ITPR3	GLRB
MFSD4A	GLS2
ZC3H12A	GLYATL1
PTPN13	GLYATL2
IL12B	GNA11
KCNJ12	GNA14
CES4A	GNA15
PATJ	GNAI1
MAGEE1	GNAL
MAP1LC3A	GNAO1
RSPO1	GNAZ
RAB19	GNG11
APBB1	GNG12
ERBB2	GNLY
CARMIL2	GOLGA7B
CASTOR1	GP1BA
HYAL1	GPBAR1
ATP13A4	GPC1
ADGRB1	GPC2
TPD52L1	GPC5
RPS14	GPER1
NEURL1	GPM6A
EFNA3	GPR12
N4BP3	GPR132
LDOC1	GPR153
KCNA3	GPR157
GPR132	GPR17
KLHL25	GPR173
NCS1	GPR182
SRL	GPR20
ADGRL1	GPR27
SNTG2	GPR3
DNALI1	GPR31
ANK1	GPR37
TMEM38A	GPR39
TUFT1	GPR55
CXCR6	GPR68
EXOC3L4	GPR78
CD2	GPRC5A
TNKS1BP1	GPRC5C
SLC25A22	GPRIN1
P3H2	GPRIN2
BCL11B	GPSM1
HS3ST1	GPSM2
CASKIN2	GPT
CBFA2T3	GPT2
TSPAN11	GRAP
PHLDA3	GRAP2
IGSF21	GRB14
KRTCAP3	GRB7
C11orf96	GREB1L
IL2RA	GRHL1
PASK	GRHL2
ACSM3	GRIA3
MATN2	GRID1
PARD3	GRIK2
TTC9	GRIK5
ADRA2C	GRIN1
TCEA3	GRIN3B
PLP1	GRIP1
LLGL2	GRIP2
SUSD5	GRK7
ST14	GRM2
TLE1	GRTP1
RAB11FIP5	GSDMC
UBE2C	GSDMD
GLS2	GSN
NEK2	GSTA4
GCOM1	GSTM2
ARHGEF5	GSTM3
TM7SF2	GSTM5
SEMA6A	GSTO2
ACTL10	GTSE1
ABTB2	GUCY2C
GSTM3	GULP1
SAPCD2	HAPLN3
TNFSF14	HAS2
KAZALD1	HAS3
C1orf56	HBA1
PLCD3	HBB
AK4	HBG2
GDF7	HCAR1
BSPRY	HCAR2
FOXL1	HDAC7
KCTD1	HDC
MPP7	HECW1
NXN	HELLS
TMEM25	HEPH
VAMP5	HES1
BATF2	HES4
GDPD5	HEY1
EGR1	HEY2
EPHB1	HFM1
FAM24B	HGD
SCG3	HHLA2
FIGNL2	HIP1R
TFPI2	HJURP
KANK3	HKDC1
CYP4F12	HLA-DOB
LIMD2	HLA-DQB2
ASPHD2	HLF
CTNNBIP1	HMCN2
RMI2	HMGB2
MMP7	HMGB3
BEX2	HMHB1
PRR7	HMMR
BCL7A	HMSD
BAIAP3	HOGA1
ACAP1	HOMER1
BFSP1	HOOK2
DOC2B	HOPX
SLC27A3	HOXA5
RPS29	HOXA7
PALD1	HOXA9
SLC25A23	HOXB2
MRPL23	HOXB3
KCNS3	HOXB5
NEO1	HOXB8
RASSF7	HOXC11
GALNT4	HOXC4
ZNRF1	HOXC8
ANKLE1	HOXD4
TNFAIP8L3	HOXD9
KCNIP3	HPD
OVGP1	HPDL
NLRC5	HR
THEMIS	HRAS
TCAF2	HRH4
ITIH5	HS3ST1
NRXN3	HS3ST3B1
DGKA	HS3ST4
SLC9A5	HS3ST6
EPN2	HS6ST3
GSTO2	HSD11B1
FMC1	HSD11B1L
PRKCZ	HSD17B1
ZG16B	HSPA12A
ADARB1	HSPA12B
SPNS2	HSPA2
AMOTL2	HSPA4L
PDZD4	HSPB2
ADAM11	HSPB3
USHBP1	HSPB7
GCAT	HSPB8
WNT9A	HSPG2
TMEM200C	HUNK
KANK1	HYAL1
CDK5R1	HYAL4
SNCG	HYDIN
GPRIN1	HYKK
PROSER2	ID1
REEP2	ID3
SYDE2	IDO1
CSRP2	IDO2
TJP3	IER3
LYPD1	IFFO2
EPHB4	IGDCC4
IL27	IGF2BP2
GRAP	IGFALS
DMC1	IGFBP5
UHRF1	IGFBP6
MT1M	IGFL1
IL17RC	IGSF1
SLCO2A1	IGSF10
CADM4	IGSF3
MICALL2	IGSF9
SLC25A10	IGSF9B
MID2	IL11RA
RPS28	IL12B
SELENOM	IL12RB2
RTKN	IL13RA2
P2RY12	IL15RA
VSTM2L	IL17C
SCARA3	IL17D
COX4I2	IL17RC
MORN3	IL17RE
ARHGEF28	IL17REL
MMP25	IL18R1
TRAF1	IL18RAP
MOB3B	IL1RAPL1
BOK	IL1RAPL2
ASPA	IL20
TWIST2	IL21
MRPL12	IL21R
SPN	IL22RA1
ARL4D	IL22RA2
BIRC5	IL23A
POU6F1	IL23R
MYBL2	IL26
GALNT18	IL27RA
GNAL	IL2RA
ROBO2	IL31RA
MAP3K6	IL34
CDC42EP4	IL36G
ITGB7	IL36RN
BCL9L	IL7R
NDRG1	ILDR2
FAM117A	IMPA2
ATP2A3	IMPG2
HOMER2	INAFM1
ACSL6	INHBB
ARSI	INPP1
CDCA7	INSC
MAST4	INSM1
EVC2	IP6K3
EVA1C	IPPK
TROAP	IQCH
RERG	IQCJ-SCHIP1
IGSF22	IQGAP3
BOLA1	IQUB
RHPN1	IRF1
PLCD1	IRF6
MYC	IRGM
C2orf15	IRS1
ARHGAP32	IRS4
HSPB8	IRX1
SLC22A23	IRX2
PTPRK	IRX3
FOXO3B	IRX4
RPL31	IRX5
PCDH1	IRX6
ARVCF	ISL1
CCND1	ISLR
ARHGAP39	ISM1
SH3BP4	ITGA2
FAM169A	ITGA7
RGS14	ITGA9
EHD1	ITGB4
LCK	ITGB6
MICAL3	ITGB7
ROBO3	ITGB8
ART4	ITIH1
TBC1D10C	ITIH3
CD3D	ITIH5
HLA-DOB	ITPKA
RIMBP3	ITPR3
TRIM62	ITPRIP
AACS	IVL
CD96	JAG1
CELSR1	JAG2
FJX1	JAK3
SIPA1L3	JAM3
ST8SIA1	JPH1
PRDM8	JPH2
HCAR3	JUP
SAC3D1	KANK1
TJP2	KANK2
ASCL2	KANK3
C8G	KAZALD1
TUT1	KAZN
RASAL3	KBTBD11
JAG1	KBTBD12
RHOH	KCNA1
DRC3	KCND3
PPP1R13B	KCNG1
ABHD17C	KCNG3
CEP72	KCNH2
GBP1	KCNH3
OCIAD2	KCNH8
NR2F6	KCNIP3
RDH13	KCNJ12
EMP2	KCNJ2
NCDN	KCNJ3
C12orf57	KCNK1
NAALADL1	KCNK10
CCDC28B	KCNK17
PSMB9	KCNK5
ECSCR	KCNK7
SEMA4C	KCNN1
CDC45	KCNQ3
PDCD1LG2	KCNQ4
VEGFC	KCNRG
LRIG1	KCNS3
CHAF1B	KCTD11
VWA7	KCTD14
STARD10	KCTD15
CNKSR3	KCTD17
CRIP2	KDF1
PSAT1	KDR
NLRC3	KHDRBS2
PRRT3	KIAA0408
PLCG1	KIAA1549
ALOX5AP	KIAA1614
AURKB	KIAA1671
SMO	KIF11
ANKRD22	KIF12
TEAD4	KIF14
PLEKHH3	KIF15
RTN1	KIF18A
DUSP7	KIF18B
PROCR	KIF20A
WEE1	KIF22
IFITM1	KIF23
CYP26B1	KIF26A
PPP1R3F	KIF2C
S1PR1	KIF4A
ACP6	KIF5A
HSD11B1L	KIF5C
RYR1	KIF7
PYCR3	KIF9
PLCH2	KIFC1
OLFM1	KIFC2
MAOB	KIRREL3
CBLN3	KIT
RIN1	KLC2
WASF3	KLF10
SHF	KLF14
ALDOC	KLF4
BMP4	KLF5
PAK4	KLHDC7B
CKLF	KLHDC9
CYB561D1	KLHL23
CORO1A	KLHL25
NUDT8	KLHL29
LBH	KLHL35
C17orf100	KLK10
GINS2	KLK13
PRDX2	KLK8
KIAA1671	KLRB1
PIAS3	KRBA1
KCNN4	KRBOX1
IPPK	KREMEN1
MGAT3	KREMEN2
PRPF40B	KRT14
DGKG	KRT15
ARHGEF39	KRT16
CDKN2D	KRT17
TMEM158	KRT18
C6orf226	KRT19
C1RL	KRT32
INPP5J	KRT34
ICAM3	KRT39
NDUFA11	KRT5
NOP53	KRT6A
CNTNAP1	KRT6B
FANK1	KRT6C
LYVE1	KRT7
XKR6	KRT78
USP20	KRT8
LRRC56	KRT80
SKI	KRT82
SLC35F2	KRT83
PRKD2	KRTAP11-1
GPRASP1	KRTCAP3
KIF5C	KRTDAP
RANGAP1	KSR1
IL34	KY
BDH1	LAD1
EFNB1	LAMA3
PSME2	LAMB2
ZNF853	LAMB3
SMAD7	LAMC2
CLSTN3	LAMC3
ZNF483	LAMP3
DAPK2	LAPTM4B
SEC14L2	LARP6
DYNLL1	LBH
E2F1	LCAT
MAPKBP1	LCE3A
SMCO4	LCE3D
SNTA1	LCN2
TSPAN9	LCNL1
ESPL1	LDB3
OIP5	LDOC1
FGD5	LEF1
IL32	LGALS2
TMEM266	LGI1
CLEC1A	LGI4
CCNB1	LGR4
SIGLEC10	LGR5
BACH2	LHCGR
GEMIN4	LIF
TRPT1	LIFR
RBP5	LIMA1
CACNB1	LIMCH1
COL27A1	LIMD2
IKBKE	LIMK2
ALS2CL	LINGO4
GGT7	LIPC
POPDC2	LIPG
PBXIP1	LIPH
IGF2BP2	LLGL2
LSR	LMNA
TRIM46	LMNB1
SYNPO	LMO1
GPR141	LMO7
CCDC102A	LMOD1
DOCK9	LMTK3
TESC	LMX1A
SPAG8	LMX1B
CDCA2	LOX
PGAP2	LOXL1
SLC2A4RG	LOXL4
KRBA1	LPAR1
IRF1	LPAR4
KIFC1	LPIN3
FRMD8	LRFN3
RPS16	LRFN5
P2RY6	LRIG1
DUSP14	LRIG3
CLCN2	LRP1B
PCBP4	LRP2
MYB	LRP4
CDC42EP1	LRP5
PLCXD1	LRP6
ZNF296	LRRC1
DHCR24	LRRC10B
KREMEN1	LRRC17
CD247	LRRC18
LZTS1	LRRC2
PPT2	LRRC20
EFNA4	LRRC43
CENPA	LRRC45
FUT1	LRRC49
CCNB2	LRRC55
SYCE1L	LRRC56
RAI1	LRRC61
RPLP2	LRRC7
PTGS1	LRRC75B
TAP2	LRRC8A
SLC16A13	LRRC8E
HSPA1B	LRRIQ1
AGAP2	LRRN1
CYP2S1	LRRN4CL
CLNK	LRRTM1
FBXW9	LRRTM4
RAB33A	LSAMP
RPS19	LTB
TTC39C	LTB4R
NBL1	LTB4R2
CYFIP2	LTBP1
PRKAR2B	LTBP3
ETNK2	LTF
AK8	LTK
OBSCN	LURAP1L
FAM110A	LUZP2
TMCC2	LY6D
TFAP2E	LY6K
GSN	LYNX1
MCM7	LYPD1
ANO8	LYPD2
MAP4K1	LYPD3
TOMM7	LYPD5
ZNF711	LYPD6
RPL37A	LYVE1
RPS27A	MACROD1
STXBP6	MACROD2
LMTK2	MAD2L1
SNRPB	MAGEE1
QPCT	MAGEF1
TMEM160	MAGI1
C16orf54	MAL
LRRC20	MAL2
KCTD11	MAMLD1
EMG1	MAMSTR
ITPR1	MAN1C1
S100A4	MANSC1
CDCA4	MAOB
BCR	MAP1A
TNFRSF10A	MAP1B
IL15RA	MAP1LC3A
POLA2	MAP3K6
TRAF3IP2	MAP3K7CL
ERP27	MAP4K1
ATXN7L2	MAP6
MCM2	MAP7D2
ZNF862	MAPK11
RPL13A	MAPK8IP1
TIFAB	MAPK8IP2
ATP8B2	MARCKSL1
SVIL	MARK1
RPIA	MAS1
SNPH	MASP1
UCP3	MAST4
ASB6	MAT1A
CDCA3	MATN2
DLG3	MATN4
TMEM97	MB
CYB561	MBOAT2
RIC3	MC5R
CDCA5	MCAM
IFNLR1	MCC
SEMA4D	MCF2L
CERS4	MCF2L2
CNN2	MCM10
NOP16	MCM2
NT5DC3	MCM4
TRAF2	MCM7
SH3GLB2	MDFI
KSR1	MDH1B
JAK3	MED12L
MPRIP	MEGF10
NET1	MEGF11
RPS3	MEGF6
SH2D3C	MEI4
SHISA4	MEIOB
CA13	MEIS1
PEX6	MEIS2
ACER2	MELK
RPL35A	MEP1B
SNX20	MET
VPS51	METTL24
RPSA	MEX3D
PSD4	MFAP4
YDJC	MFGE8
CTTN	MGAM2
USP35	MGAT5B
FLNB	MIA
CSRNP1	MICAL3
LIMK2	MICALL2
TPRN	MID1
PARD6B	MID2
ROBO1	MIPOL1
GNA14	MKI67
TMEM204	MLF1
ADAM15	MLIP
AGER	MMP12
SH3BP1	MMP15
RAB40C	MMP17
PML	MMP23B
CRACR2A	MMP24
PODXL2	MMP25
RINL	MMP27
SCRIB	MMP28
STOML1	MMP7
GPSM1	MN1
RPS18	MND1
NDE1	MNS1
GTF2IRD2B	MOB3B
SBF1	MOCOS
MORN1	MOK
CDK20	MORC4
SUN2	MORN3
TRIP13	MPDZ
ATP2B4	MPP2
CCDC85B	MPP3
MKI67	MPP7
CDCA8	MPPED2
TNFRSF8	MPZ
IGSF8	MPZL2
ULK1	MRGPRE
LDLRAP1	MRGPRF
AFAP1L2	MRGPRX2
RPL13	MROH6
DENND6B	MS4A1
CBR3	MSC
CLSTN1	MSRB3
FAM43A	MST1R
NR2C2AP	MSTN
CHMP7	MSX1
RPL27	MT1A
SOCS2	MT1E
TMEM14A	MT1G
C17orf67	MT1H
NLRX1	MT1M
DMWD	MT1X
KIF4A	MT2A
PUSL1	MTFR2
CBX7	MTMR11
PYGO2	MTMR7
PMM1	MTTP
PFKP	MUC1
FGFR1	MUC16
IER2	MUCL1
PLEKHF1	MUSK
FANCE	MXD3
KIF18B	MXRA7
NR3C2	MYB
FBL	MYBL2
LLGL1	MYBPC2
RPL41	MYCL
MAPK11	MYEF2
RFTN1	MYEOV
PXYLP1	MYH11
KIF2C	MYH14
SLC2A6	MYH7
MZT2B	MYH7B
TPX2	MYL3
PLK1	MYL9
PELP1	MYLK
TSSC4	MYO18B
MMACHC	MYO3A
CAVIN3	MYO3B
FAAH	MYO5B
TST	MYO7B
RPLP1	MYOCD
RGS9	MYOM3
BIRC3	MYOT
PDLIM2	MYRF
SCARF1	MYT1L
NUDT16L1	N4BP3
HOOK2	NAALAD2
TMEM185A	NAALADL2
PSMB8	NACAD
RPL39L	NAGS
MZT2A	NANOS1
WDR4	NAP1L2
LAGE3	NAP1L3
SPINT2	NAP1L5
TSEN54	NAT14
ADGRG1	NAV3
RPL18A	NBL1
LYSMD4	NCALD
FAM53A	NCAM1
MAP4K2	NCAM2
BAG3	NCAPG
SMAD1	NCCRP1
HJURP	NCDN
CKS1B	NCK2
ZNF287	NCKAP1
PAFAH1B3	NCR3
SNX33	NCS1
CCNF	NDC80
MICAL2	NDFIP2
MFGE8	NDN
LRRC8A	NDP
ASF1B	NDRG1
NFKBIE	NDRG2
TMEM116	NDRG4
RET	NDUFA4L2
RALGPS1	NEBL
DHRS11	NEIL1
LRRC14	NEK11
RPL18	NEK2
MCAT	NEK5
FBXL8	NELL2
GADD45G	NEO1
RUNX3	NES
ABCA3	NET1
XYLT2	NEURL1
GTSE1	NEURL2
TRANK1	NFASC
ZBTB7B	NFATC4
RAB11FIP4	NFE2L3
TMEM200A	NFIB
NFKB2	NFIX
ZNF668	NFKB2
POLE	NFKBIA
MEN1	NFKBIZ
PPP1R35	NGF
RPL21	NIM1K
BICDL1	NIPAL4
PBX4	NKAIN1
ZFPM1	NKAIN2
SEMA4F	NKD1
HMGA1	NKPD1
WDR59	NKX3-1
POMK	NLGN1
PHLPP1	NLRC5
DEAF1	NME5
HECW2	NME9
SPAG5	NMNAT2
LRFN1	NMUR1
RRAS2	NNAT
MRPL14	NOCT
RPS15	NOL4
CLCF1	NOS1AP
MAPK13	NOS2
HRAS	NOS3
IL18R1	NOTCH3
CBX6	NOTUM
RRAS	NOXO1
STX1B	NPAS2
FAM50B	NPAS3
NMNAT3	NPDC1
ZNF598	NPFFR1
ENO3	NPNT
NIPSNAP1	NPPC
ACTR1B	NPR1
ZDHHC1	NPR2
ZNHIT2	NPTX2
TMEM63B	NPTXR
SLC41A1	NPY5R
GMEB2	NR1D1
TRIM28	NR2F6
WDR54	NR3C2
AMER1	NR4A1
TTC12	NR4A2
UNC119	NRARP
RPL3	NRG1
PRDM11	NRG2
EEF2K	NRIP2
SYNE2	NRN1
SMARCD2	NRSN2
UCK2	NRTN
SFXN1	NRXN1
MYO18A	NRXN3
UNC119B	NSG1
RUSC1	NSUN7
DHCR7	NT5DC4
DGCR2	NT5E
APOL1	NTF3
CCDC88B	NTF4
TSKU	NTHL1
FAU	NTN1
TWNK	NTN3
PSMG3	NTN4
KDM8	NTRK2
KLC2	NTS
RPL28	NUB1
B3GAT3	NUDT8
LSM7	NUF2
SLC27A5	NUSAP1
TATDN2	NXPE2
INO80C	NXPH3
CCR2	NXPH4
PCNX2	NYAP1
PTTG1	NYAP2
CDKL1	NYNRIN
CTPS1	OBSCN
ERCC5	OBSL1
EML3	OCSTAMP
RPS27	OGDHL
A4GALT	OIP5
AADAT	OLFM1
AARD	OLFM4
AASS	OLFML1
AATK	OLFML3
ABCA10	OPCML
ABCA12	OR1J4
ABCA2	OR51E1
ABCA4	OR51E2
ABCA6	OR56B2P
ABCB9	ORC1
ABCC11	OSBPL6
ABHD17A	OSMR
ABI3BP	OSR1
ABLIM1	OSR2
ABO	OSTN
ACAD11	OTOGL
ACADL	OVCH1
ACAN	OVGP1
ACAP3	OVOL1
ACKR3	OXCT1
ACR	P2RX2
ACRV1	P2RX6
ACSS3	P2RY14
ACTA2	P2RY4
ADAM22	P2RY6
ADAM33	P3H3
ADAMTS1	P3H4
ADAMTS10	PACRG
ADAMTS13	PACSIN1
ADAMTS15	PACSIN3
ADAMTS17	PADI1
ADAMTS3	PADI4
ADAMTS5	PAEP
ADAMTS6	PAK3
ADAMTS7	PAK4
ADAMTSL4	PAK6
ADAMTSL5	PALM
ADCY4	PALMD
ADCY6	PAM
ADGRA2	PAPPA
ADGRA3	PAPPA2
ADGRB2	PARD3
ADGRD1	PARD3B
ADGRF4	PARD6B
ADGRG2	PARD6G
ADGRL2	PARM1
ADGRL3	PASK
ADM2	PAX3
ADPRHL1	PAX5
ADRA1D	PAX9
ADRB1	PBK
ADRB3	PBX1
AFF2	PBX4
AFF3	PCBP4
AGAP1	PCDH1
AGBL2	PCDH11X
AGBL3	PCDH7
AGBL4	PCDH9
AGR3	PCDHA10
AHDC1	PCDHAC1
AIF1L	PCDHAC2
AK1	PCDHB13
AK7	PCDHB14
AKAP6	PCDHB16
AKR1C1	PCDHB2
AKR1C3	PCDHB3
AKR7A3	PCDHB4
ALAS2	PCDHB7
ALB	PCDHB8
ALDH3A1	PCDHB9
ALDH8A1	PCDHGA2
ALDOB	PCDHGA6
ALKBH2	PCDHGA7
ALKBH6	PCDHGA9
ALPK2	PCDHGB1
AMH	PCDHGC3
AMN	PCGF2
AMOT	PCLO
AMOTL1	PCOLCE
AMT	PCOLCE2
AMTN	PCP4
ANGPT1	PCP4L1
ANGPTL1	PCSK1N
ANGPTL5	PCSK5
ANGPTL7	PDE1C
ANK2	PDE4B
ANKEF1	PDE4D
ANKFN1	PDGFRL
ANKRD13B	PDLIM1
ANKRD16	PDLIM3
ANKRD18A	PDLIM4
ANKRD20A1	PDZD4
ANKRD23	PDZD7
ANKRD30BL	PDZK1IP1
ANKRD31	PDZRN3
ANKRD34C	PDZRN4
ANKRD36	PER1
ANKRD65	PER2
ANKS1B	PERP
ANKS6	PFKP
ANKZF1	PFN2
ANLN	PGAP1
ANO2	PGF
ANO3	PGM5
APBB2	PGR
APCDD1	PHACTR3
APCDD1L	PHKG1
APOB	PHLDA2
AQP3	PHLDA3
AQP4	PHLDB3
AR	PI15
ARC	PI16
ARGLU1	PI3
ARHGAP20	PIDD1
ARHGAP29	PIEZO2
ARHGAP33	PIGR
ARHGAP42	PIK3C2B
ARHGAP44	PIM3
ARHGEF1	PIP5KL1
ARHGEF10	PITX1
ARHGEF15	PKD1
ARHGEF17	PKDCC
ARHGEF19	PKHD1
ARHGEF25	PKIA
ARHGEF26	PKIG
ARHGEF33	PKMYT1
ARHGEF38	PKN3
ARSJ	PKNOX2
ARTN	PKP1
ASAH2B	PKP2
ASAP2	PKP3
ASAP3	PLA2G2F
ASNS	PLA2G3
ASTN1	PLA2G4E
ATAD3B	PLA2G4F
ATF7IP2	PLA2G6
ATL1	PLA2R1
ATN1	PLAC8
ATP13A5	PLAC9
ATP6V1B1	PLCB1
ATP6V1C2	PLCB4
ATP7B	PLCD1
ATP8B1	PLCD3
AUNIP	PLCD4
AUTS2	PLCE1
AVPR1B	PLCG1
B3GALT5	PLCH1
B3GAT2	PLCH2
B3GNT9	PLD4
B4GALNT1	PLD5
B4GALNT2	PLEK2
B4GALNT4	PLEKHA4
B4GALT2	PLEKHA7
BAG2	PLEKHB1
BAHCC1	PLEKHD1
BAIAP2L2	PLEKHG3
BARX2	PLEKHG4
BBOX1	PLEKHG4B
BBS1	PLEKHG5
BCAM	PLEKHG6
BCAR1	PLEKHH1
BCL11A	PLEKHH2
BCL2L10	PLEKHH3
BCL6B	PLEKHN1
BCL9	PLEKHS1
BDH2	PLG
BDKRB2	PLK1
BDNF	PLK2
BEND7	PLLP
BEST4	PLN
BHMT	PLP1
BHMT2	PLPP1
BIK	PLPP2
BLACAT1	PLS3
BLID	PLVAP
BMPR1A	PLXDC1
BNIPL	PLXNA2
BOC	PLXNA4
BRINP2	PLXNB1
BSN	PLXNB3
BTLA	PMEPA1
BUB1B	PNCK
BVES	PODXL
C11orf52	PODXL2
C14orf132	POLD2
C17orf49	POLE
C1orf159	POLE2
C1orf198	POLQ
C1QTNF1	PON3
C1QTNF2	POPDC2
C1QTNF3	POU3F1
C1QTNF4	POU3F3
C1R	POU5F1B
C20orf144	POU6F1
C20orf203	POU6F2
C21orf58	PPA1
C2orf81	PPARGC1A
C6orf141	PPBP
C8orf48	PPFIA2
C8orf88	PPFIA3
CA1	PPIC
CA12	PPL
CA5B	PPM1J
CA6	PPP1R12B
CA8	PPP1R13B
CAB39L	PPP1R13L
CACHD1	PPP1R14A
CACNA1A	PPP1R14C
CACNA1B	PPP1R16A
CACNA1D	PPP1R1C
CACNA1G	PPP1R36
CACNA2D1	PPP1R3F
CACNB2	PPP1R9A
CACNB3	PPP2R3A
CACNG4	PPP4R4
CADM2	PPY
CADPS	PRC1
CALB2	PRDM16
CALCB	PRDM5
CALML3	PRDM8
CALML6	PRDX2
CAP2	PRELP
CAPN12	PRG4
CAPN8	PRICKLE2
CAPN9	PRIMA1
CAPS	PRKAA2
CASK	PRKAG3
CASKIN1	PRKAR2B
CASP12	PRKCZ
CASQ2	PRKG2
CATSPERB	PROB1
CAV1	PROCR
CAV2	PRODH
CC2D2A	PROK2
CCBE1	PROM1
CCDC102B	PROM2
CCDC113	PROSER2
CCDC122	PROX2
CCDC136	PRPF40B
CCDC148	PRPH
CCDC157	PRR15L
CCDC175	PRR4
CCDC183	PRR7
CCDC188	PRR9
CCDC3	PRRG2
CCDC39	PRRG4
CCDC40	PRRT3
CCDC57	PRRX2
CCDC68	PRSS22
CCDC74A	PRSS27
CCDC80	PRSS8
CCDC85A	PRTFDC1
CCDC87	PSAPL1
CCL28	PSD2
CCM2L	PSME1
CCNB1IP1	PSME2
CCNE2	PSORS1C2
CCNI2	PSTPIP1
CCNL2	PTCHD1
CD164L2	PTGDS
CD226	PTGES
CD248	PTGFR
CD320	PTGIS
CD34	PTGS2
CDC14A	PTH1R
CDC25A	PTP4A3
CDC42EP5	PTPN13
CDC7	PTPN3
CDH10	PTPRF
CDH12	PTPRK
CDH13	PTPRQ
CDH17	PTPRS
CDH19	PTPRT
CDH20	PTPRZ1
CDH24	PTTG1
CDH4	PXMP2
[truncated: 1,633 more rows]
