# Supplementary material for: Dynamics of Th1/Th17 responses and antimicrobial pathways in leprosy skin lesions
Source: J Clin Invest. 2025 Jun 26;135(17):e190736. doi: 10.1172/JCI190736 (PMC12404764; doi:10.1172/JCI190736)
Supplement: Supplemental data set 4 [file jci-135-190736-s188.xlsx]

## Sheet: RR screened genes by ML-C
Entry	Gene	Organism	Protein Name
Q7Z7G0	ABI3BP	Homo sapiens (Human)	Target of Nesh-SH3 (Tarsh) (ABI gene family member 3-binding protein) (Nesh-binding protein) (NeshBP)
A6NK06	ACOD1	Homo sapiens (Human)	Cis-aconitate decarboxylase (CAD) (EC 4.1.1.6) (Aconitate decarboxylase) (Aconitate decarboxylase 1) (Cis-aconitic acid decarboxylase) (Immune-responsive gene 1 protein)
O43184	ADAM12	Homo sapiens (Human)	Disintegrin and metalloproteinase domain-containing protein 12 (ADAM 12) (EC 3.4.24.-) (Meltrin-alpha)
O75173	ADAMTS4	Homo sapiens (Human)	A disintegrin and metalloproteinase with thrombospondin motifs 4 (ADAM-TS 4) (ADAM-TS4) (ADAMTS-4) (EC 3.4.24.82) (ADMP-1) (Aggrecanase-1)
O60218	AKR1B10	Homo sapiens (Human)	Aldo-keto reductase family 1 member B10 (EC 1.1.1.300) (EC 1.1.1.54) (ARL-1) (Aldose reductase-like) (Aldose reductase-related protein) (ARP) (hARP) (Small intestine reductase) (SI reductase)
Q7Z5Y6	BMP8A	Homo sapiens (Human)	Bone morphogenetic protein 8A (BMP-8A)
P49913	CAMP	Homo sapiens (Human)	Cathelicidin antimicrobial peptide (18 kDa cationic antimicrobial protein) (CAP-18) (hCAP-18) [Cleaved into: Antibacterial peptide FALL-39 (FALL-39 peptide antibiotic); Antibacterial peptide LL-37; Antibacterial peptide KR-20; Antibacterial peptide LL-23; Antibacterial peptide LL-29; Antibacterial peptide KS-30; Antibacterial peptide RK-31; Antibacterial peptide FF-33]
Q8IUK8	CBLN2	Homo sapiens (Human)	Cerebellin-2
P22362	CCL1	Homo sapiens (Human)	C-C motif chemokine 1 (Small-inducible cytokine A1) (T lymphocyte-secreted protein I-309)
Q92583	CCL17	Homo sapiens (Human)	C-C motif chemokine 17 (CC chemokine TARC) (Small-inducible cytokine A17) (Thymus and activation-regulated chemokine)
Q99731	CCL19	Homo sapiens (Human)	C-C motif chemokine 19 (Beta-chemokine exodus-3) (CK beta-11) (Epstein-Barr virus-induced molecule 1 ligand chemokine) (EBI1 ligand chemokine) (ELC) (Macrophage inflammatory protein 3 beta) (MIP-3-beta) (Small-inducible cytokine A19)
O00626	CCL22	Homo sapiens (Human)	C-C motif chemokine 22 (CC chemokine STCP-1) (MDC(1-69)) (Macrophage-derived chemokine) (Small-inducible cytokine A22) (Stimulated T-cell chemotactic protein 1) [Cleaved into: MDC(3-69); MDC(5-69); MDC(7-69)]
P80098	CCL7	Homo sapiens (Human)	C-C motif chemokine 7 (Monocyte chemoattractant protein 3) (Monocyte chemotactic protein 3) (MCP-3) (NC28) (Small-inducible cytokine A7)
P29965	CD40LG	Homo sapiens (Human)	CD40 ligand (CD40-L) (T-cell antigen Gp39) (TNF-related activation protein) (TRAP) (Tumor necrosis factor ligand superfamily member 5) (CD antigen CD154) [Cleaved into: CD40 ligand, membrane form; CD40 ligand, soluble form (sCD40L)]
Q8WUJ3	CEMIP	Homo sapiens (Human)	Cell migration-inducing and hyaluronan-binding protein (EC 3.2.1.35)
P36222	CHI3L1	Homo sapiens (Human)	Chitinase-3-like protein 1 (39 kDa synovial protein) (Cartilage glycoprotein 39) (CGP-39) (GP-39) (hCGP-39) (YKL-40)
Q15782	CHI3L2	Homo sapiens (Human)	Chitinase-3-like protein 2 (Chondrocyte protein 39) (YKL-39)
P00450	CP	Homo sapiens (Human)	Ceruloplasmin (Cuproxidase ceruloplasmin) (EC 1.16.3.4) (Ferroxidase ceruloplasmin) (EC 1.16.3.1) (Glutathione peroxidase ceruloplasmin) (EC 1.11.1.9) (Glutathione-dependent peroxiredoxin ceruloplasmin) (EC 1.11.1.27)
P04141	CSF2	Homo sapiens (Human)	Granulocyte-macrophage colony-stimulating factor (GM-CSF) (Colony-stimulating factor) (CSF) (Molgramostin) (Sargramostim)
Q6UW88	EPGN	Homo sapiens (Human)	Epigen (Epithelial mitogen) (EPG)
Q8NFU4	FDCSP	Homo sapiens (Human)	Follicular dendritic cell secreted peptide (FDC secreted protein) (FDC-SP)
P02751	FN1	Homo sapiens (Human)	Fibronectin (FN) (Cold-insoluble globulin) (CIG) [Cleaved into: Anastellin; Ugl-Y1; Ugl-Y2; Ugl-Y3]
P32455	GBP1	Homo sapiens (Human)	Guanylate-binding protein 1 (EC 3.6.1.-) (EC 3.6.5.-) (GTP-binding protein 1) (GBP-1) (HuGBP-1) (hGBP1) (Guanine nucleotide-binding protein 1) (Interferon-induced guanylate-binding protein 1)
P32456	GBP2	Homo sapiens (Human)	Guanylate-binding protein 2 (EC 3.6.5.-) (GTP-binding protein 2) (GBP-2) (HuGBP-2) (Guanine nucleotide-binding protein 2) (Interferon-induced guanylate-binding protein 2)
Q96MS3	GLT1D1	Homo sapiens (Human)	Glycosyltransferase 1 domain-containing protein 1 (EC 2.4.-.-)
Q99075	HBEGF	Homo sapiens (Human)	Proheparin-binding EGF-like growth factor [Cleaved into: Heparin-binding EGF-like growth factor (HB-EGF) (HBEGF) (Diphtheria toxin receptor) (DT-R)]
P00738	HP	Homo sapiens (Human)	Haptoglobin (Zonulin) [Cleaved into: Haptoglobin alpha chain; Haptoglobin beta chain]
P83110	HTRA3	Homo sapiens (Human)	Serine protease HTRA3 (EC 3.4.21.-) (High-temperature requirement factor A3) (Pregnancy-related serine protease)
P29460	IL12B	Homo sapiens (Human)	Interleukin-12 subunit beta (IL-12B) (Cytotoxic lymphocyte maturation factor 40 kDa subunit) (CLMF p40) (IL-12 subunit p40) (NK cell stimulatory factor chain 2) (NKSF2)
P35225	IL13	Homo sapiens (Human)	Interleukin-13 (IL-13)
P01584	IL1B	Homo sapiens (Human)	Interleukin-1 beta (IL-1 beta) (Catabolin)
Q9NYY1	IL20	Homo sapiens (Human)	Interleukin-20 (IL-20) (Cytokine Zcyto10)
Q969J5	IL22RA2	Homo sapiens (Human)	Interleukin-22 receptor subunit alpha-2 (IL-22 receptor subunit alpha-2) (IL-22R-alpha-2) (IL-22RA2) (Cytokine receptor class-II member 10) (Cytokine receptor family 2 member 10) (CRF2-10) (Cytokine receptor family type 2, soluble 1) (CRF2-S1) (Interleukin-22-binding protein) (IL-22BP) (IL22BP) (ZcytoR16)
Q13007	IL24	Homo sapiens (Human)	Interleukin-24 (IL-24) (Melanoma differentiation-associated gene 7 protein) (MDA-7) (Suppression of tumorigenicity 16 protein)
Q9NPH9	IL26	Homo sapiens (Human)	Interleukin-26 (IL-26) (Protein AK155)
P05231	IL6	Homo sapiens (Human)	Interleukin-6 (IL-6) (B-cell stimulatory factor 2) (BSF-2) (CTL differentiation factor) (CDF) (Hybridoma growth factor) (Interferon beta-2) (IFN-beta-2)
P18428	LBP	Homo sapiens (Human)	Lipopolysaccharide-binding protein (LBP)
Q5TA76	LCE3A	Homo sapiens (Human)	Late cornified envelope protein 3A (Late envelope protein 13)
P80188	LCN2	Homo sapiens (Human)	Neutrophil gelatinase-associated lipocalin (NGAL) (25 kDa alpha-2-microglobulin-related subunit of MMP-9) (Lipocalin-2) (Oncogene 24p3) (Siderocalin) (p25)
Q8N0V4	LGI2	Homo sapiens (Human)	Leucine-rich repeat LGI family member 2 (LGI1-like protein 2) (Leucine-rich glioma-inactivated protein 2)
Q9Y5X9	LIPG	Homo sapiens (Human)	Endothelial lipase (EC 3.1.1.3) (Endothelial cell-derived lipase) (EDL) (EL) (Phospholipase A1) (EC 3.1.1.32)
P02788	LTF	Homo sapiens (Human)	Lactotransferrin (Lactoferrin) (EC 3.4.21.-) (Growth-inhibiting protein 12) (Talalactoferrin) [Cleaved into: Lactoferricin-H (Lfcin-H); Kaliocin-1; Lactoferroxin-A; Lactoferroxin-B; Lactoferroxin-C]
P03956	MMP1	Homo sapiens (Human)	Interstitial collagenase (EC 3.4.24.7) (Fibroblast collagenase) (Matrix metalloproteinase-1) (MMP-1) [Cleaved into: 22 kDa interstitial collagenase; 27 kDa interstitial collagenase]
P39900	MMP12	Homo sapiens (Human)	Macrophage metalloelastase (MME) (EC 3.4.24.65) (Macrophage elastase) (ME) (hME) (Matrix metalloproteinase-12) (MMP-12)
P08254	MMP3	Homo sapiens (Human)	Stromelysin-1 (SL-1) (EC 3.4.24.17) (Matrix metalloproteinase-3) (MMP-3) (Transin-1)
Q00604	NDP	Homo sapiens (Human)	Norrin (Norrie disease protein) (X-linked exudative vitreoretinopathy 2 protein)
P02763	ORM1	Homo sapiens (Human)	Alpha-1-acid glycoprotein 1 (AGP 1) (Orosomucoid-1) (OMD 1)
P13725	OSM	Homo sapiens (Human)	Oncostatin-M (OSM)
O43692	PI15	Homo sapiens (Human)	Peptidase inhibitor 15 (PI-15) (25 kDa trypsin inhibitor) (p25TI) (Cysteine-rich secretory protein 8) (CRISP-8) (SugarCrisp)
P19957	PI3	Homo sapiens (Human)	Elafin (Elastase-specific inhibitor) (ESI) (Peptidase inhibitor 3) (PI-3) (Protease inhibitor WAP3) (Skin-derived antileukoproteinase) (SKALP) (WAP four-disulfide core domain protein 14)
P14555	PLA2G2A	Homo sapiens (Human)	Phospholipase A2, membrane associated (EC 3.1.1.4) (GIIC sPLA2) (Group IIA phospholipase A2) (Non-pancreatic secretory phospholipase A2) (NPS-PLA2) (Phosphatidylcholine 2-acylhydrolase 2A)
Q9HC23	PROK2	Homo sapiens (Human)	Prokineticin-2 (PK2) (Protein Bv8 homolog)
P26022	PTX3	Homo sapiens (Human)	Pentraxin-related protein PTX3 (Pentaxin-related protein PTX3) (Tumor necrosis factor alpha-induced protein 5) (TNF alpha-induced protein 5) (Tumor necrosis factor-inducible gene 14 protein) (TSG-14)
P80511	S100A12	Homo sapiens (Human)	Protein S100-A12 (CGRP) (Calcium-binding protein in amniotic fluid 1) (CAAF1) (Calgranulin-C) (CAGC) (Extracellular newly identified RAGE-binding protein) (EN-RAGE) (Migration inhibitory factor-related protein 6) (MRP-6) (p6) (Neutrophil S100 protein) (S100 calcium-binding protein A12) [Cleaved into: Calcitermin]
P31151	S100A7	Homo sapiens (Human)	Protein S100-A7 (Psoriasin) (S100 calcium-binding protein A7)
Q86SG5	S100A7A	Homo sapiens (Human)	Protein S100-A7A (S100 calcium-binding protein A15) (S100 calcium-binding protein A7-like 1) (S100 calcium-binding protein A7A)
P05109	S100A8	Homo sapiens (Human)	Protein S100-A8 (Calgranulin-A) (Calprotectin L1L subunit) (Cystic fibrosis antigen) (CFAG) (Leukocyte L1 complex light chain) (Migration inhibitory factor-related protein 8) (MRP-8) (p8) (S100 calcium-binding protein A8) (Urinary stone protein band A)
P0DJI9	SAA2	Homo sapiens (Human)	Serum amyloid A-2 protein (SAA2) [Cleaved into: Amyloid A2 protein (AA2)]
P05121	SERPINE1	Homo sapiens (Human)	Plasminogen activator inhibitor 1 (PAI) (PAI-1) (Endothelial plasminogen activator inhibitor) (Serpin E1)
Q13291	SLAMF1	Homo sapiens (Human)	Signaling lymphocytic activation molecule (CDw150) (IPO-3) (SLAM family member 1) (CD antigen CD150)
P35326	SPRR2A	Homo sapiens (Human)	Small proline-rich protein 2A (SPR-2A) (2-1)
P48307	TFPI2	Homo sapiens (Human)	Tissue factor pathway inhibitor 2 (TFPI-2) (Placental protein 5) (PP5)
Q9NRS4	TMPRSS4	Homo sapiens (Human)	Transmembrane protease serine 4 (EC 3.4.21.-) (Channel-activating protease 2) (CAPH2) (Membrane-type serine protease 2) (MT-SP2) [Cleaved into: Transmembrane protease serine 4 catalytic chain]
P98066	TNFAIP6	Homo sapiens (Human)	Tumor necrosis factor-inducible gene 6 protein (EC 3.1.1.-) (Hyaluronate-binding protein) (TNF-stimulated gene 6 protein) (TSG-6) (Tumor necrosis factor alpha-induced protein 6) (TNF alpha-induced protein 6)
O43557	TNFSF14	Homo sapiens (Human)	Tumor necrosis factor ligand superfamily member 14 (Herpes virus entry mediator ligand) (HVEM-L) (Herpesvirus entry mediator ligand) (CD antigen CD258) [Cleaved into: Tumor necrosis factor ligand superfamily member 14, membrane form; Tumor necrosis factor ligand superfamily member 14, soluble form]
P47989	XDH	Homo sapiens (Human)	Xanthine dehydrogenase/oxidase [Includes: Xanthine dehydrogenase (XD) (EC 1.17.1.4); Xanthine oxidase (XO) (EC 1.17.3.2) (Xanthine oxidoreductase) (XOR)]
