# Supplementary material for: Dynamics of Th1/Th17 responses and antimicrobial pathways in leprosy skin lesions
Source: J Clin Invest. 2025 Jun 26;135(17):e190736. doi: 10.1172/JCI190736 (PMC12404764; doi:10.1172/JCI190736)
Supplement: Supplemental data set 5 [file jci-135-190736-s189.xlsx]

## Sheet: Sheet1
Gene Symbol	64 antimicrobial genes (Gene Cards)	15 direct antimicrobial genes (APD3)	41 direct antimicrobial genes (Machine Learning Classifier)	Antimicrobial role in mycobacterial infections	Literature examples
ACKR2	x
ACO1	x
ACOD1	x
ADAMTS4			x
ADGRG3	x
AKR1B10			x
ALOX5AP	x
CAMP	x	x	x	x	1. Liu PT, et al. Cutting edge: vitamin D-mediated human antimicrobial activity against Mycobacterium tuberculosis is dependent on the induction of cathelicidin. J Immunol. 2007;179(4):2060–2063. 2. Liu PT, et al. Convergence of IL-1beta and VDR activation pathways in human TLR2/1-induced antimicrobial responses. PLoS One. 2009;4(6):e5810. 3. Sonawane A, et al. Cathelicidin is involved in the int…
CCL1	x	x	x
CCL17	x	x	x
CCL19	x	x	x
CCL22	x	x	x
CCL7			x
CCR2	x
CD1B	x
CD40LG	x			x	Klug-Micu GM, et al. CD40 ligand and interferon-γ induce an antimicrobial response against Mycobacterium tuberculosis in human monocytes. Immunology. 2013;139(1):121–128
CEMIP	x
CHI3L1			x
CHI3L2			x
CP	x		x
CSF2	x		x	x	1. Bryson BD, et al. Heterogeneous GM-CSF signaling in macrophages is associated with control of Mycobacterium tuberculosis. Nat Commun. 2019;10(1):2329. 2. Rothchild AC, et al. iNKT Cell Production of GM-CSF Controls Mycobacterium tuberculosis. PLOS Pathogens. 2014;10(1):e1003805.
CYP24A1	x
CYP27B1	x			x	1. Krutzik SR, et al. IL-15 links TLR2/1-induced macrophage differentiation to the vitamin D-dependent antimicrobial pathway. J Immunol. 2008;181(10):7115–7120. 2. Liu PT, et al. Toll-like receptor triggering of a vitamin D-mediated human antimicrobial response. Science. 2006;311(5768):1770–1773.
FN1	x
FPR2	x
GBP1	x
GBP2	x
HBB	x
HBEGF	x
HP	x
IDO1	x
IL12B			x
IL13	x		x
IL18R1	x
IL1B	x		x	x	Liu PT, et al. Convergence of IL-1beta and VDR activation pathways in human TLR2/1-induced antimicrobial responses. PLoS One. 2009;4(6):e5810.
IL20	x		x
IL22RA2	x
IL23R	x
IL24			x
IL26	x	x	x	x	1. Dang AT, et al. IL-26 contributes to host defense against intracellular bacteria. J Clin Invest. 2019;129(5):1926–1939. 2. Hawerkamp HC, et al. Interleukin-26 activates macrophages and facilitates killing of Mycobacterium tuberculosis. Sci Rep. 2020;10(1):17178. 3. Huang K, et al. Interleukin-26 expression in tuberculosis disease and its regulatory effect in macrophage polarization and intrace…
IL6	x		x	x	Gidon A, et al. The Tumor Necrosis Factor Alpha and Interleukin 6 Auto-paracrine Signaling Loop Controls Mycobacterium avium Infection via Induction of IRF1/IRG1 in Human Primary Macrophages. mBio. 2021;12(5):e0212121.
KRT16	x
KRT6A	x	x
LBP	x		x
LCE3A	x		x
LCN2	x			x	Guglani L, et al. Lipocalin 2 Regulates Inflammation during Pulmonary Mycobacterial Infections. PLOS ONE. 2012;7(11):e50052.
LGI2			x
LIPG			x
LTF	x	x	x
MMP1	x		x
MMP3	x		x
MSC	x
NDP			x
ORM1			x
OSM	x		x
PDPN	x
PI3	x	x	x
PLA2G2A	x	x	x	x	Akaki T, et al. Comparative roles of free fatty acids with reactive nitrogen intermediates and reactive oxygen intermediates in expression of the anti-microbial activity of macrophages against Mycobacterium tuberculosis. Clinical and Experimental Immunology. 2000;121(2):302–310.
PROK2			x
PTX3	x		x
RNASE2	x	x
S100A12	x	x	x	x	Realegeno S, et al. S100A12 Is Part of the Antimicrobial Network against Mycobacterium leprae in Human Macrophages. PLoS Pathog. 2016;12(6):e1005705.
S100A7	x	x	x
S100A7A	x	x	x
S100A8	x		x	x	1. Vogl T, et al. Mrp8 and Mrp14 are endogenous activators of Toll-like receptor 4, promoting lethal, endotoxin-induced shock. Nat Med. 2007;13(9):1042–1049. 2. Dhiman R, et al. Interleukin 22 inhibits intracellular growth of Mycobacterium tuberculosis by enhancing calgranulin A expression. J Infect Dis. 2014;209(4):578–587.
SAA2	x	x	x
SELE	x
SERPINE1	x		x
SLC22A4	x
SPRR2A	x
SPRR2F	x
TDO2	x
TFPI2	x		x
TNFAIP3	x
TNFAIP6			x
VDR	x			x	1. Liu PT, et al. Toll-like receptor triggering of a vitamin D-mediated human antimicrobial response. Science. 2006;311(5768):1770–1773. 2. Klug-Micu GM, et al. CD40 ligand and interferon-γ induce an antimicrobial response against Mycobacterium tuberculosis in human monocytes. Immunology. 2013;139(1):121–128. 3. Yang R, et al. IL-12+IL-18 Cosignaling in Human Macrophages and Lung Epithelial Cells…
XDH	x
