# Supplementary material for: Dynamics of Th1/Th17 responses and antimicrobial pathways in leprosy skin lesions
Source: J Clin Invest. 2025 Jun 26;135(17):e190736. doi: 10.1172/JCI190736 (PMC12404764; doi:10.1172/JCI190736)
Supplement: Supporting data values [file jci-135-190736-s190.xlsx]

## Sheet: Fig2D
pre-RR	RR
0.021055	0.542689
0.027046	0.432192
-1.16137	0.611155
0.861325	1.73277
-1.37249	1.58792
-1.35731	-1.03498
-0.97767	0.253342
-0.86669	1.16796
-1.09597	0.629043

## Sheet: Fig4B
T-lep	RR pre-MDT	BL	L-lep
0.263847	1.01589	0.252504	-1.192
0.389253	0.666438	0.259645	-1.46241
0.228166	1.46867	-1.54879	-0.29787
0.126436	-0.06876	1.47763	-1.18113
0.937115	-0.54694	-1.82625	0.00417
0.652079	-0.80718	-1.82875	-1.56929
2.41178	0.812946		-0.88079
0.999595	0.430321
-0.25699	0.792605
-0.38807	-0.14107
	0.021656
	0.78555

## Sheet: Fig4C
Patients	Antimicrobial Signature Z-Score	RLEP log10 AU
BL1	0.252504	11.3268
BL2	0.259645	13.2246
BL3	-1.54879	13.2238
BL5	-1.82625	13.1543
BL6	-1.82875	13.5221
LL1	-1.192	14.5812
LL2	-1.46241	14.6074
LL3	-0.29787	11.8081
LL4	-1.18113	14.4002
LL6	-1.56929	14.6187
LL7	-0.88079	13.8623
RR1	1.01589	9.27852
RR3	1.46867	9.47553
RR4	-0.06876	9.25503
RR5	-0.54694	13.2261
RR6	-0.80718	13.5
RR7	0.812946	10.9348
RR8	0.430321	13.0523
RR9	0.792605	12.5397
RR10	-0.14107	11.3298
RR11	0.021656	11.2114
RR12	0.78555	10.8558
BT1	0.263847	9.45624
BT2	0.389253	9.35685
BT3	0.228166	9.44936
BT4	0.126436	9.94003
BT5	0.937115	8.2522
BT6	0.652079	9.48336
BT7	2.41178	9.56619
BT8	0.999595	9.99252
BT9	-0.25699	10.0394
BT10	-0.38807	9.64121

## Sheet: Fig6A
number of dots (S100A7)
Pre-RR	RR
21	1811
27	4422
73	4268
24	376

## Sheet: Fig6B
number of dots (S100A8)
Pre-RR	RR
1	175
679	4606
44	5637
14	511

## Sheet: Fig6C
number of dots (CCL17)
Pre-RR	RR
6	83
31	127
1	132
3	33

## Sheet: Fig6D
Number of dots (CCL19)
Pre-RR	RR
358	2084
1523	3174
16	943
366	768

## Sheet: Fig 7A and B
S100A7 IHC quantification			S100A8 IHC quantification			CCL17 IHC quantification			CCL19 IHC quantification
Pre-RR	RR		Pre-RR	RR		Pre-RR	RR		Pre-RR	RR
0	4.7		1.81429	7.325		15.3	23.9		5.22	15.32
0	45.5		9.08	18.6		51.625	62.7495		29.45	48.74
2.55	21.325		21.9	26.06		21.9	48.6		34.8	61.5
15.75	33.15		13.52	26		15.17	34.5		43.05	48.8
16.8	29.1		10.22	40.8					18.4036	28.745
58.4	65.925

## Sheet: Fig8A
Media	0.1μM S100A7	RIF
0	99.6	99.73
0	99.21	99.98
0	99.3805	98.8632
0	98.76	99.44
0	99.96	99.84
0	98.33	99.99

## Sheet: Fig8B
Media	0.1μM S100A8	RIF
0	99.1067	99.7387
0	99.6843	98.8632
0	97.3252	99.4465
0	88.7088	99.8424
0	99.6753	99.9868
0	99.7935	99.9956
0	97.8177	84.8679

[truncated: 47 more sheets: Fig8C, Fig8D, Fig9A, Fig9B, Fig9C, Fig9D, FigS7A, FigS7B, FigS7C, FigS7D, FigS7E, FigS7F, FigS7G, FigS8A, FigS8B, FigS8C, FigS8D, FigS8E, FigS8F, FigS8G …]
